# Supplementary material for: Burden of post-COVID-19 syndrome and implications for healthcare service planning: A population-based cohort study
Source: PLoS One. 2021 Jul 12;16(7):e0254523. doi: 10.1371/journal.pone.0254523 (PMC8274847; doi:10.1371/journal.pone.0254523)
Supplement: S1 File — (XLSX) [file pone.0254523.s010.xlsx]

## Sheet: General Information
Burden of post-COVID-19 syndrome and implications for healthcare service planning: A population-based cohort study
Dominik Menges1 ¶, Tala Ballouz1 ¶, Alexia Anagnostopoulos1, Hélène E Aschmann1, Anja Domenghino1,2, Jan S Fehr1, Milo A Puhan1 *
1 Epidemiology, Biostatistics and Prevention Institute (EBPI), University of Zurich (UZH), Hirschengraben 84, CH-8001 Zurich, Switzerland
2 Department of Visceral and Transplantation Surgery, University Hospital Zurich, University of Zurich (UZH), Rämistrasse 100, CH-8091 Zurich, Switzerland
¶ These authors contributed equally to this work.
S10 File: Original de-identified dataset underlying the analyses included in the study.
Please contact the corresponding author* if you plan to publish analyses based on these data: Milo A Puhan, miloalan.puhan@uzh.ch

## Sheet: Codebook
Variable	Variable description
id	Participant number.
age_group	Age group of participant.
sex	Sex of participant.
time_since_diagnosis	Time from diagnosis of SARS-CoV-2 infection to completion of questionnaire (in days).
symp_init	Symptom status of participant during the acute infection phase.
symp_count_init	Symptom count during the acute infection phase (number of symptoms from a list of 25 symptoms).
symp_dur_init	Symptom duration during the acute infection phase (in days).
symp_sev_init_3l	Symptom severity during the acute infection phase.
hosp_init	Hospitalization during the acute infection phase.
icu_init	Intensive care unit admission during the acute infection phase.
intubated_init	Intubation within intensive care stay during the acute infection phase.
recovery	(Non-)Recovery status of participant at completion of questionnaire.
symp_new_ongoing_any	Presence of any new or ongoing symptoms since acute infection at completion of questionnaire.
fatigue_cat_2l	Presence of fatigue at completion of questionnaire, as determined by Fatigue Assessment Scale (cut-off FAS score ≥22).
mrc_3l	Modified Medical Research Council (mMRC) dyspnea score at completion of questionnaire.
dass_depression_3l	Presence and severity of depression at completion of questionnaire, as determined by DASS-21.
dass_anxiety_3l	Presence and severity of anxiety at completion of questionnaire, as determined by DASS-21.
dass_stress_3l	Presence and severity of stress at completion of questionnaire, as determined by DASS-21.
eq5d_mo	EQ-5D-5L score for mobility domain at completion of questionnaire.
eq5d_sc	EQ-5D-5L score for self-care domain at completion of questionnaire.
eq5d_ua	EQ-5D-5L score for usual activities domain at completion of questionnaire.
eq5d_pd	EQ-5D-5L score for pain/discomfort domain at completion of questionnaire.
eq5d_ad	EQ-5D-5L score for anxiety/depression domain at completion of questionnaire.
eq5d_vas	EQ-5D-5L visual analoge scale (VAS) at completion of questionnaire.
gp_related	General practitioner visit related to COVID-19 after the acute infection phase.
gp_grp_rel	Number of general practitioner visits related to COVID-19 after the acute infection phase.
hotline_related	Medical hotline calls related to COVID-19 after the acute infection phase.
hotline_grp_rel	Number of medical hotline calls related to COVID-19 after the acute infection phase.
rehosp_related	Rehospitalization due to COVID-19 or related sequelae during or after the acute infection phase.
hosp_adm_grp_rel	Number of rehospitalizations due to COVID-19 or COVID-19-related sequelae after the acute infection phase.
rehosp_gp_rel	Rehospitalization or general practitioner visits due to COVID-19 or COVID-19-related sequelae after the acute infection phase.
healthcare_use	Rehospitalization, general practitioner visits or medical hotline calls due to COVID-19 or COVID-19-related sequelae after the acute infection phase.
complications	Medical complications experienced between the acute infection phase and completion of questionnaire.
covid_complications	Relation of medical complications experienced between the acute infection phase and completion of questionnaire to COVID-19 (medical evaluation = diagnosed by a physician; self-evaluated = attributed to COVID-19 by participant).
smoking	Smoking status of participant at completion of questionnaire.
bmi	Body mass index of participant at completion of questionnaire (in kg/sqm).
comorbidity	Presence of comorbidities.
respiratory	Presence of respiratory comorbidities.
education_4l	Level of education of participant.
employment_4l	Employment status of participant.
income	Income of participant (in Swiss Francs (CHF)).

## Sheet: Data
id	age_group	sex	time_since_diagnosis	symp_init	symp_count_init	symp_dur_init	symp_sev_init_3l	hosp_init	icu_init	intubated_init	recovery	symp_new_ongoing_any	symp_recovery	fatigue_cat_2l	mrc_3l	dass_depression_3l	dass_anxiety_3l	dass_stress_3l	eq5d_mo	eq5d_sc	eq5d_ua	eq5d_pd	eq5d_ad	eq5d_vas	gp_related	gp_grp_rel	hotline_related	hotline_grp_rel	rehosp_related	hosp_adm_grp_rel	rehosp_gp_rel	healthcare_use	complications	covid_complications	smoking	bmi	comorbidity	respiratory	education_4l	employment_4l	income
1	40-64 years	female	228	Yes	6	16	Severe to very severe	Yes	No		Not back to normal health status	Yes	Not recovered	Fatigue	mMRC grade 0	No depression	No anxiety	Mild to moderate stress	1	1	1	2	1	90	No		No		No		No	No	No		Non-smoker	34.1598	No	No	Higher technical school or college	Employed	<6'000 CHF
2	40-64 years	male	291	Yes	2	8	Mild to moderate	No	No		Normal health status	No	Recovered	No fatigue	mMRC grade 0	No depression	No anxiety	No stress	1	1	1		1	100	No		No				No	No	No		Non-smoker		No	No	Higher technical school or college	Employed	>12'000 CHF
3	65+ years	female	217	Yes	3	7	Mild to moderate	Yes	No		Normal health status	No	Recovered	No fatigue	mMRC grade 0	No depression	No anxiety	No stress	1	1	1	2	1	85	Yes	1-2 GP visits	No		No		Yes	Yes	No		Non-smoker	23.1911	Yes	No	Vocational training or specialized baccalaureate	Retired	<6'000 CHF
4	40-64 years	male	165	Yes	2	1	Mild to moderate	No	No		Normal health status	No	Recovered	Fatigue	mMRC grade 0	Mild to moderate depression	No anxiety	Mild to moderate stress	1	1	1	1	3	80	No		No				No	No	Yes	Non COVID-related diagnosis or unclear	Ex-smoker	27.7703	Yes	No	University	Employed	>12'000 CHF
5	40-64 years	female	224	Yes	6	17.5	Mild to moderate	No	No		Not back to normal health status	Yes	Not recovered	No fatigue		No depression	No anxiety	No stress	1	1	1	1	3	90	No		No				No	No	No		Ex-smoker	28.8519	No	No	Vocational training or specialized baccalaureate	Employed	<6'000 CHF
6	18-39 years	male	172	Yes	10	16	Mild to moderate	No	No		Normal health status	Yes	Not recovered	No fatigue	mMRC grade 0	No depression	No anxiety	No stress	1	1	1	1	1	75	No		No				No	No	No		Non-smoker	23.4375	No	No	Vocational training or specialized baccalaureate	Employed	6'000 - 12'000 CHF
7	18-39 years	female	207	Yes	5	8	Severe to very severe	No	No		Not back to normal health status	No	Not recovered	Fatigue	mMRC grade 1	Mild to moderate depression	No anxiety	No stress	1	1	2	2	2	81	No		No				No	No	No		Non-smoker	30.4832	No	No	Higher technical school or college	Employed	6'000 - 12'000 CHF
8	65+ years	male	220	Yes	9	10	Mild to moderate	Yes	No		Normal health status	No	Recovered	No fatigue	mMRC grade 0	No depression	No anxiety		2	1	1	3	1	80	No		No		No		No	No	No		Ex-smoker	24.4898	Yes	No	Vocational training or specialized baccalaureate	Retired	6'000 - 12'000 CHF
9	40-64 years	female	225	Yes	8	21	Severe to very severe	No	No		Normal health status	No	Recovered	Fatigue	mMRC grade 1	Mild to moderate depression	Mild to moderate anxiety	No stress	1	1	1	2	1	82	Yes	1-2 GP visits	No				Yes	Yes	No		Non-smoker	36.4844	Yes	No	Vocational training or specialized baccalaureate	Employed	6'000 - 12'000 CHF
10	40-64 years	female	214	Yes	4	6	Severe to very severe	No	No		Normal health status	No	Recovered	No fatigue		No depression	No anxiety	No stress	2	1	1	3	1	80	No		No				No	No	Yes	Non COVID-related diagnosis or unclear	Non-smoker	26.6436	No	No	Vocational training or specialized baccalaureate	Employed	<6'000 CHF
11	18-39 years	female	222	Yes	4	14	Severe to very severe	No	No		Normal health status	Yes	Not recovered	No fatigue	mMRC grade 0	No depression	No anxiety	No stress	1	1	1	1	1	90	No		No				No	No	No		Non-smoker	23.0518	No	No	Higher technical school or college	Employed	6'000 - 12'000 CHF
12	40-64 years	female	162	Yes	14	17	Severe to very severe	No	No		Not back to normal health status	No	Not recovered	Fatigue	mMRC grade 0	Mild to moderate depression	No anxiety	No stress	1	1	1	2	2	62	No		No				No	No	No		Non-smoker	23.1247	No	No	None or mandatory school	Retired	<6'000 CHF
13	18-39 years	female	238	Yes	3	1	Mild to moderate	No	No		Normal health status	No	Recovered	No fatigue	mMRC grade 0	No depression	No anxiety	No stress	1	1	1	1	2	95	No		No				No	No	No		Non-smoker	21.4536	Yes	Yes	University	Employed	6'000 - 12'000 CHF
14	18-39 years	male	175	Yes	6	3	Mild to moderate	No	No		Not back to normal health status	Yes	Not recovered	Fatigue	mMRC grade 1	No depression	Mild to moderate anxiety	Mild to moderate stress	1	1	1	2	1	84	Yes	3-5 GP visits	No				Yes	Yes	Yes	COVID-related complication (medical evaluation)	Ex-smoker	24.9307	Yes	Yes	Vocational training or specialized baccalaureate	Employed	6'000 - 12'000 CHF
15	65+ years	male	221	No	0		Asymptomatic	No	No		Normal health status	Yes	Not recovered	No fatigue	mMRC grade 1	No depression	No anxiety	No stress		1	1	2	1	81	No		No				No	No	No		Ex-smoker	32.2708	Yes	No	Vocational training or specialized baccalaureate	Retired	6'000 - 12'000 CHF
16	40-64 years	male	196	Yes	8	10	Mild to moderate	No	No		Not back to normal health status	Yes	Not recovered	Fatigue	mMRC grade 0	No depression	No anxiety	No stress	1	1	1	1	1	95	Yes	1-2 GP visits	No				Yes	Yes	No		Smoker	24.5779	No	No	University	Employed	>12'000 CHF
17	18-39 years	female	170	Yes	7	6	Mild to moderate	No	No		Normal health status	Yes	Not recovered	Fatigue	mMRC grade 0	No depression	No anxiety	No stress	1	1	1	1	1	90	No		No				No	No	No		Non-smoker	24.4473	No	No	Vocational training or specialized baccalaureate	Employed	>12'000 CHF
18	65+ years	male	220	Yes	9	63	Mild to moderate	No	No		Normal health status	No	Recovered	No fatigue	mMRC grade 0	No depression	No anxiety	No stress	1	1	1	1	1	85	No		No				No	No	No		Non-smoker	24.469	Yes	No	Vocational training or specialized baccalaureate	Retired	6'000 - 12'000 CHF
19	18-39 years	female	184	Yes	7	17.5	Mild to moderate	No	No		Not back to normal health status	Yes	Not recovered	Fatigue	mMRC grade 1	No depression	No anxiety	No stress	1	1	2	1	3	85	No		No				No	No	No		Smoker	19.0311	No	No	Higher technical school or college	Unemployed or other	<6'000 CHF
20	18-39 years	female	231	Yes	7	14	Mild to moderate	No	No		Normal health status	Yes	Not recovered	Fatigue	mMRC grade 0	No depression	Severe to very severe anxiety	No stress	1	1	1	2	3	77	No		No				No	No	No		Non-smoker	31.5334	No	No	Vocational training or specialized baccalaureate	Employed	<6'000 CHF
21	65+ years	male	222	Yes	2	18	Mild to moderate	Yes	No		Not back to normal health status	Yes	Not recovered	No fatigue	mMRC grade 0	No depression	No anxiety	No stress	1	1	1	1	1	75	No		No		No		No	No	Yes	Non COVID-related diagnosis or unclear	Ex-smoker	28.9051	Yes	No	Vocational training or specialized baccalaureate	Retired	6'000 - 12'000 CHF
22	40-64 years	male	206	Yes	8	20	Mild to moderate	No	No		Normal health status	No	Recovered	Fatigue	mMRC grade 0	No depression	Mild to moderate anxiety	No stress	1	1	1	2	1	90	No		No				No	No	No		Ex-smoker	23.7654	No	No	Higher technical school or college	Employed	6'000 - 12'000 CHF
23	65+ years	female	219	Yes	8	11	Severe to very severe	No	No		Normal health status	No	Recovered	No fatigue		Mild to moderate depression	Mild to moderate anxiety	No stress	2	1	1	2	2	60	No		No				No	No	No		Non-smoker	27.2817	Yes	No	Higher technical school or college	Retired	<6'000 CHF
24	65+ years	male	212	Yes	6	7	Mild to moderate	Yes	No		Not back to normal health status	No	Not recovered	Fatigue	mMRC grade 0	No depression	No anxiety	No stress	1	1	1	2	2	75	Yes	1-2 GP visits	Yes	1-2 hotline calls	No		Yes	Yes	No		Ex-smoker	23.5479	No	No	Vocational training or specialized baccalaureate	Retired	>12'000 CHF
25	40-64 years	female	161	Yes	11	0.5	Severe to very severe	No	No		Not back to normal health status	No	Not recovered	Fatigue	mMRC grade 1	No depression	Severe to very severe anxiety	No stress	1	1	1	1	3	80	Yes	1-2 GP visits	No				Yes	Yes	No		Ex-smoker	44.9881	Yes	Yes	Higher technical school or college	Employed	6'000 - 12'000 CHF
26	18-39 years	female	199	Yes	3	10	Mild to moderate	No	No		Normal health status	No	Recovered	Fatigue	mMRC grade 0	No depression	Mild to moderate anxiety	No stress	1	1	1	1	1	90	No		No				No	No	No		Non-smoker	18.2531	No	No	Higher technical school or college	Employed	<6'000 CHF
27	40-64 years	male	230	Yes	10	5	Severe to very severe	No	No		Normal health status	No	Recovered	No fatigue	mMRC grade 0	No depression	No anxiety	No stress	1	1	1	1	1	95	No		No				No	No	No		Non-smoker	21.7982	No	No	University	Employed	>12'000 CHF
28	40-64 years	female	178	Yes	5	14	Mild to moderate	No	No		Normal health status	Yes	Not recovered	Fatigue	mMRC grade 0	Mild to moderate depression	No anxiety	Mild to moderate stress	1	1	1	2	1	75	Yes	1-2 GP visits	No				Yes	Yes	No		Non-smoker	28.7197	No	No	Higher technical school or college	Employed	6'000 - 12'000 CHF
29	40-64 years	female	229	Yes	9	16	Severe to very severe	No	No		Not back to normal health status	No	Not recovered	No fatigue	mMRC grade 0	No depression	Mild to moderate anxiety	No stress	1	1	1	1	1	100	Yes	1-2 GP visits	No				Yes	Yes	No		Non-smoker	27.5482	No	No	Vocational training or specialized baccalaureate	Employed	<6'000 CHF
30	65+ years	female	227	Yes	4	15	Mild to moderate	No	No		Normal health status	No	Recovered	No fatigue	mMRC grade 1	Mild to moderate depression	No anxiety	Mild to moderate stress	1	1	1	1	2	88	No		No				No	No	No		Smoker	30.1194	Yes	No	Vocational training or specialized baccalaureate	Retired	<6'000 CHF
31	40-64 years	female	181	Yes	9	25	Severe to very severe	No	No		Not back to normal health status	No	Not recovered	No fatigue	mMRC grade ≥2	No depression	No anxiety	No stress	2	1	2	2	1	75	Yes	≥6 GP visits	No				Yes	Yes	Yes	COVID-related complication (medical evaluation)	Non-smoker	29.7609	No	No	Vocational training or specialized baccalaureate	Employed	<6'000 CHF
32	40-64 years	female	229	Yes	15	45	Severe to very severe	No	No		Normal health status	No	Recovered	Fatigue	mMRC grade 0	No depression	Mild to moderate anxiety	No stress	1	1	1	1	1	80	No		No				No	No	No		Ex-smoker	25.5937	No	No	Vocational training or specialized baccalaureate	Employed	>12'000 CHF
33	18-39 years	male	195	Yes	9	12	Severe to very severe	No	No		Normal health status	Yes	Not recovered	Fatigue	mMRC grade 1	Severe to very severe depression	Severe to very severe anxiety	Severe to very severe stress	1	1	1	3	4	70	No		Yes	1-2 hotline calls			No	Yes	No		Ex-smoker	20.2865	No	No	Vocational training or specialized baccalaureate	Employed	<6'000 CHF
34	18-39 years	female	170	Yes	1	7	Mild to moderate	No	No		Normal health status	No	Recovered	Fatigue	mMRC grade 0	No depression	No anxiety	No stress	1	1	1	2	1	91	No		No				No	No	No		Smoker	20.5499	No	No	Vocational training or specialized baccalaureate	Employed	6'000 - 12'000 CHF
35	40-64 years	female	163	Yes	15		Severe to very severe	No	No		Not back to normal health status	Yes	Not recovered	Fatigue	mMRC grade 0	Severe to very severe depression	Mild to moderate anxiety	Severe to very severe stress	3	1	1	3	3	76	Yes		No				Yes	Yes	Yes	COVID-related complication (medical evaluation)	Ex-smoker	29.7339	Yes	No	Vocational training or specialized baccalaureate	Employed	<6'000 CHF
36	18-39 years	male	240	Yes	4	14	Severe to very severe	No	No		Normal health status	Yes	Not recovered	Fatigue	mMRC grade 0	No depression	Mild to moderate anxiety	No stress	1	1	1	1	1	85	No		No				No	No	No		Smoker	23.3234	No	No	Higher technical school or college	Employed	>12'000 CHF
37	40-64 years	male	269	Yes	6	10	Severe to very severe	No	No		Normal health status	No	Recovered	Fatigue	mMRC grade 0	Mild to moderate depression	No anxiety	No stress	1	1	1	2	1	70			No						No		Smoker	25.3593	Yes	No	University	Employed	>12'000 CHF
38	40-64 years	female	227	Yes	7	24.5	Mild to moderate	No	No		Normal health status	No	Recovered	No fatigue	mMRC grade 0	No depression	No anxiety	No stress	1	1	1	2	2	90	No		No				No	No	No		Non-smoker	32.4062	Yes	No	Higher technical school or college	Employed	>12'000 CHF
39	18-39 years	female	209	Yes	8	12	Mild to moderate	No	No		Not back to normal health status	No	Not recovered	No fatigue	mMRC grade 0	No depression	No anxiety	No stress	1	1	1	1	1	75	No		No				No	No	No		Non-smoker	37.4637	Yes	No	Vocational training or specialized baccalaureate	Employed	6'000 - 12'000 CHF
40	40-64 years	male	249	Yes	11	30	Mild to moderate	Yes	No		Not back to normal health status	Yes	Not recovered	Fatigue	mMRC grade 1	Severe to very severe depression	Severe to very severe anxiety	Severe to very severe stress	3	1	3	3	3	50	No		No		No		No	No	Yes	Non COVID-related diagnosis or unclear	Ex-smoker	25.5036	Yes	No	Vocational training or specialized baccalaureate	Employed	<6'000 CHF
41	18-39 years	male	176	Yes	3	3	Mild to moderate	No	No		Normal health status	No	Recovered	No fatigue	mMRC grade 0	No depression	No anxiety	No stress	1	1	1	1	1	95	No		No				No	No	No		Non-smoker	20.2216	Yes	No	Vocational training or specialized baccalaureate	Student	>12'000 CHF
42	40-64 years	male	284	Yes	5	5	Severe to very severe	No	No		Normal health status	Yes	Not recovered	No fatigue		No depression	No anxiety	No stress	1	1	1	2	1	90	No		No				No	No	Yes	Non COVID-related diagnosis or unclear	Non-smoker	26.5668	No	No	Vocational training or specialized baccalaureate	Employed
43	18-39 years	female	222	Yes	10	10	Mild to moderate	No	No		Normal health status	No	Recovered	Fatigue	mMRC grade 1	No depression	Mild to moderate anxiety	No stress	1	1	1	1	1	90	No		No				No	No	No		Non-smoker	25.2174	No	No	Vocational training or specialized baccalaureate	Employed	<6'000 CHF
44	40-64 years	female	169	Yes	7	15	Mild to moderate	Yes	No		Not back to normal health status	Yes	Not recovered	No fatigue	mMRC grade 1	No depression	Mild to moderate anxiety	No stress	1	1	1	3	1	90	Yes	1-2 GP visits	No		No		Yes	Yes	No		Non-smoker	21.2953	No	No	University	Unemployed or other	6'000 - 12'000 CHF
45	18-39 years	female	225	Yes	5	10	Severe to very severe	No	No		Normal health status	No	Recovered	No fatigue	mMRC grade 0	No depression	No anxiety	No stress	1	1	1	1	2	95	No		Yes	1-2 hotline calls			No	Yes	No		Non-smoker	21.2585	No	No	University	Employed	<6'000 CHF
46	40-64 years	male	214	Yes	5	10	Mild to moderate	No	No		Normal health status	No	Recovered	No fatigue	mMRC grade 0	No depression	Mild to moderate anxiety	No stress	1	1	1	1	2	80	Yes	1-2 GP visits	No				Yes	Yes	No		Ex-smoker	22.2041	No	No	Higher technical school or college	Employed	6'000 - 12'000 CHF
47	18-39 years	female	172	Yes	7	6	Mild to moderate	No	No		Not back to normal health status	No	Not recovered	Fatigue	mMRC grade 0	No depression	No anxiety	No stress	1	1	1	1	1	80	No		No				No	No	No		Non-smoker	21.1927	No	No	Vocational training or specialized baccalaureate	Employed	>12'000 CHF
48	18-39 years	female	221	Yes	10	14	Mild to moderate	No	No		Not back to normal health status	Yes	Not recovered	Fatigue	mMRC grade 1	Mild to moderate depression	Severe to very severe anxiety	Mild to moderate stress	1	1	2	2	3	60	Yes	3-5 GP visits	No				Yes	Yes	No		Non-smoker	26.7503	No	No	Higher technical school or college	Employed	6'000 - 12'000 CHF
49	40-64 years	female	157	No	0		Asymptomatic	No	No		Normal health status	No	Recovered	No fatigue	mMRC grade 0	No depression	No anxiety	No stress	1	1	1	1	1	89	No		No				No	No	Yes	Non COVID-related diagnosis or unclear	Ex-smoker	23.939	No	No	Vocational training or specialized baccalaureate	Employed	>12'000 CHF
50	65+ years	female	158	Yes	9	10	Mild to moderate	No	No		Not back to normal health status	Yes	Not recovered	Fatigue	mMRC grade 0	No depression	No anxiety	No stress	1	1	1	2	1	85	No		No				No	No	No		Ex-smoker	29.9836	Yes	No	Vocational training or specialized baccalaureate	Retired	<6'000 CHF
51	40-64 years	female	296	Yes	10	21	Severe to very severe	No	No		Not back to normal health status	No	Not recovered	Fatigue	mMRC grade 1	Severe to very severe depression	Mild to moderate anxiety	No stress	1	1	1	2	1	75	Yes	1-2 GP visits	No				Yes	Yes	No		Non-smoker	28.0102	No	No	Vocational training or specialized baccalaureate	Employed	>12'000 CHF
52	18-39 years	female	222	Yes	4	7	Mild to moderate	No	No		Normal health status	No	Recovered	No fatigue	mMRC grade 0	No depression	No anxiety	No stress	1	1	1	1	1	95	No		No				No	No	No		Non-smoker	20.5714	No	No	Vocational training or specialized baccalaureate	Employed	6'000 - 12'000 CHF
53	40-64 years	female	226	Yes	2	49	Mild to moderate	No	No		Normal health status	Yes	Not recovered	Fatigue		No depression	No anxiety	No stress	1	1	1	1	1	91	Yes	3-5 GP visits	No				Yes	Yes	No		Non-smoker	32.5964	No	No	Vocational training or specialized baccalaureate	Employed	<6'000 CHF
54	40-64 years	female	194	No	0		Asymptomatic	No	No		Normal health status	No	Recovered	No fatigue	mMRC grade 0	No depression	No anxiety	No stress	1	1	1	1	1	92	No		No				No	No	Yes	COVID-related complication (self-evaluated)	Non-smoker	21.0828	No	No	Higher technical school or college	Retired	<6'000 CHF
55	18-39 years	female	156	Yes	8	9	Mild to moderate	No	No		Normal health status	Yes	Not recovered	Fatigue	mMRC grade 0	No depression	Mild to moderate anxiety	Severe to very severe stress	1	1	1	2	3	80	No		Yes	1-2 hotline calls			No	Yes	No		Non-smoker	25.3333	No	No	University	Employed	>12'000 CHF
56	18-39 years	male	231	Yes	7	4	Severe to very severe	No	No		Normal health status	No	Recovered	No fatigue	mMRC grade 0	No depression	No anxiety	No stress	1	1	1	1	1	90	No		No				No	No	No		Non-smoker	23.3887	No	No	University	Employed	>12'000 CHF
57	40-64 years	male	282	Yes	1	2	Mild to moderate	No	No		Normal health status	No	Recovered	Fatigue	mMRC grade 1	No depression	No anxiety	No stress	1	1	1	1	1	86	No		No				No	No	No		Non-smoker	24.3767	Yes	No	Vocational training or specialized baccalaureate	Employed	6'000 - 12'000 CHF
58	18-39 years	female	180	Yes	10	10	Severe to very severe	No	No		Not back to normal health status	Yes	Not recovered	Fatigue	mMRC grade 0	Mild to moderate depression	Mild to moderate anxiety	No stress	1	1	2	1	2	63	Yes	1-2 GP visits	No				Yes	Yes	No		Non-smoker	25.3815	No	No	Higher technical school or college	Employed	<6'000 CHF
59	40-64 years	male	305	No	0		Asymptomatic	No	No		Normal health status	No	Recovered	No fatigue	mMRC grade 0	No depression	No anxiety	No stress	1	1	1	1	1	90	No		No				No	No	No		Non-smoker	25.3086	No	No	University	Employed	>12'000 CHF
60	40-64 years	female	257	Yes		10	Mild to moderate	No	No		Normal health status	No	Recovered	Fatigue	mMRC grade 0	Mild to moderate depression	Severe to very severe anxiety	Mild to moderate stress	1	1	1	1	2	80			No						No		Non-smoker	23.6244	No	No	Vocational training or specialized baccalaureate	Employed	<6'000 CHF
61	40-64 years	male	236	Yes	8	10	Severe to very severe	No	No		Not back to normal health status	Yes	Not recovered	Fatigue	mMRC grade 0	No depression	No anxiety	No stress	1	1	1	1	1	100	No		No				No	No	No		Ex-smoker	32.8241	Yes	No	Vocational training or specialized baccalaureate	Employed	>12'000 CHF
62	40-64 years	female	208	Yes	6	5	Mild to moderate	No	No		Normal health status	Yes	Not recovered	Fatigue	mMRC grade 0	Mild to moderate depression	No anxiety	No stress	1	1	1	1	1	85	No		No				No	No	No		Non-smoker	25.8645	No	No	University	Employed	>12'000 CHF
63	40-64 years	male	175	No	0		Asymptomatic	No	No		Normal health status	No	Recovered	No fatigue	mMRC grade 1	No depression	No anxiety	No stress	1	1	1	1	1	90	No		No				No	No	No		Ex-smoker	25.0135	No	No	University	Employed	>12'000 CHF
64	18-39 years	female	223	Yes	5	14	Mild to moderate	No	No		Normal health status	Yes	Not recovered	Fatigue	mMRC grade 0	No depression	No anxiety	No stress	1	1	1	2	2	85			No						No		Non-smoker	22.2291	Yes	Yes	Vocational training or specialized baccalaureate	Employed	<6'000 CHF
65	40-64 years	male	218	Yes	7	30	Severe to very severe	No	No		Normal health status	No	Recovered	No fatigue	mMRC grade 0	Mild to moderate depression	No anxiety	No stress	1	1	1	1	1	89	No		Yes	3-5 hotline calls			No	Yes	No		Non-smoker	26.2346	Yes	Yes	Higher technical school or college	Employed	>12'000 CHF
66	18-39 years	male	156	Yes	3	3	Mild to moderate	No	No		Normal health status	No	Recovered	No fatigue		No depression	No anxiety	No stress	1	1	1	1	1	90	Yes	1-2 GP visits	No				Yes	Yes	No		Smoker	25.4325	No	No	Higher technical school or college	Employed	6'000 - 12'000 CHF
67	18-39 years	male	211	Yes	7	5	Mild to moderate	No	No		Normal health status	Yes	Not recovered	Fatigue	mMRC grade 0	No depression	No anxiety	No stress	1	1	1	1	1	90	No		No				No	No	No		Non-smoker	19.6072	No	No	Vocational training or specialized baccalaureate	Employed	<6'000 CHF
68	40-64 years	male	221	Yes	5	14	Mild to moderate	No	No		Normal health status	No	Recovered	No fatigue	mMRC grade 0	No depression	Mild to moderate anxiety	No stress	1	1	1	1	1	96	No		No				No	No	No		Ex-smoker	31.3536	Yes	No	University	Employed	>12'000 CHF
69	40-64 years	female	238	Yes	7	10	Mild to moderate	No	No		Normal health status	No	Recovered	Fatigue		No depression	No anxiety	No stress	1	1	1	1	1	92	No		No				No	No	No		Non-smoker	21.2585	No	No	Vocational training or specialized baccalaureate	Employed
70	40-64 years	male	204	No	0		Asymptomatic	No	No		Normal health status	No	Recovered	No fatigue	mMRC grade 0	No depression	No anxiety	No stress	1	1	1	1	1	97			No						No		Non-smoker	26.0146	No	No	University	Employed	>12'000 CHF
71	65+ years	male	167	Yes	2	6	Mild to moderate	Yes	No		Normal health status	No	Recovered	No fatigue	mMRC grade 0	No depression	No anxiety	No stress	3	1	1	2	1	91	No		No		No		No	No	No		Ex-smoker	34.0136	Yes	No	Vocational training or specialized baccalaureate	Retired	<6'000 CHF
72	40-64 years	male	222	Yes	4	21	Mild to moderate	Yes	No		Normal health status	No	Recovered	No fatigue	mMRC grade 0	No depression	No anxiety	No stress	1	1	1	1	1	95	No		No		No		No	No	Yes	Non COVID-related diagnosis or unclear	Non-smoker	21.9679	No	No	University	Employed	6'000 - 12'000 CHF
73	18-39 years	female	239	No	0		Asymptomatic	Yes	No		Normal health status	Yes	Not recovered	No fatigue	mMRC grade 0	No depression	No anxiety	No stress	1	1	1	1	1	95	No		No		No		No	No	No		Non-smoker	19.6235	No	No	University	Employed	>12'000 CHF
74	40-64 years	male	179	No	0		Asymptomatic	No	No		Normal health status	No	Recovered	No fatigue	mMRC grade 0	No depression	No anxiety	No stress	1	1	1	1	1	97	No		No				No	No	No		Ex-smoker	25.9259	No	No	Vocational training or specialized baccalaureate	Employed	6'000 - 12'000 CHF
75	18-39 years	male	234	Yes	8	14	Mild to moderate	No	No		Normal health status	No	Recovered	Fatigue	mMRC grade 0	No depression	No anxiety	No stress	1	1	1	1	1	75	No		Yes	1-2 hotline calls			No	Yes	Yes	COVID-related complication (self-evaluated)	Non-smoker	21.7014	No	No	University	Employed	>12'000 CHF
76	40-64 years	male	218	No	0		Asymptomatic	No	No		Normal health status	No	Recovered	Fatigue	mMRC grade 0	No depression	No anxiety	No stress	1	1	1	1	1	71	No		No				No	No	No		Ex-smoker	36.9985	Yes	No	Higher technical school or college	Employed	>12'000 CHF
77	18-39 years	male	186	Yes	1	20	Mild to moderate	No	No		Normal health status	No	Recovered	Fatigue	mMRC grade 0	No depression	No anxiety	No stress	1	1	1	2	1	70	No		No				No	No	No		Non-smoker	33.1032	Yes	No	Higher technical school or college	Employed	6'000 - 12'000 CHF
78	40-64 years	female	230	Yes	10	3.5	Mild to moderate	No	No		Normal health status	No	Recovered	Fatigue	mMRC grade 0	No depression	No anxiety	No stress	1	1	1	1	1	87	Yes	1-2 GP visits	No				Yes	Yes	No		Smoker	24.539	No	No	Vocational training or specialized baccalaureate	Employed	<6'000 CHF
79	18-39 years	female	229	Yes	6	10	Mild to moderate	No	No		Normal health status	No	Recovered	No fatigue	mMRC grade 0	No depression	No anxiety	No stress	1	1	1	1	1	90	No		No				No	No	No		Non-smoker	19.9481	No	No	Vocational training or specialized baccalaureate	Employed	<6'000 CHF
80	40-64 years	male	169	Yes	6	10	Severe to very severe	No	No		Normal health status	No	Recovered	No fatigue	mMRC grade 0	No depression	No anxiety	No stress	1	1	1	1	1	92	No		No				No	No	No		Non-smoker	27.1605	Yes	No	University	Employed	<6'000 CHF
81	18-39 years	male	223	Yes	7	5	Mild to moderate	No	No		Normal health status	No	Recovered	No fatigue	mMRC grade 0	No depression	No anxiety	No stress	1	1	1	1	1	90	No		No				No	No	No		Ex-smoker	26.3656	No	No	Vocational training or specialized baccalaureate	Employed	<6'000 CHF
82	40-64 years	female	245	Yes	11	10	Mild to moderate	No	No		Not back to normal health status	No	Not recovered	Fatigue		No depression	No anxiety	No stress	2	1	2	3	1	80	No		Yes	1-2 hotline calls			No	Yes	Yes	Non COVID-related diagnosis or unclear	Non-smoker	23.8728	No	No	None or mandatory school	Employed	<6'000 CHF
83	40-64 years	male	233	Yes	8	10	Severe to very severe	No	No		Normal health status	Yes	Not recovered	No fatigue	mMRC grade 0	No depression	No anxiety	No stress	1	1	1	1	1	95	No		No				No	No	No		Non-smoker	26.3036	Yes	Yes	Higher technical school or college	Employed	6'000 - 12'000 CHF
84	40-64 years	male	231	Yes	6	140	Mild to moderate	No	No		Normal health status	No	Recovered	No fatigue	mMRC grade 0	No depression	No anxiety	No stress	1	1	1	1	1	100	No		No				No	No	No		Ex-smoker	29.5369	Yes	No	Vocational training or specialized baccalaureate	Employed	6'000 - 12'000 CHF
85	18-39 years	female	189	Yes	4	4.5	Mild to moderate	No	No		Normal health status	No	Recovered	No fatigue	mMRC grade 0	No depression	No anxiety	No stress	1	1	1	1	1	90	No		No				No	No	No		Non-smoker	17.2111	No	No	University	Student	<6'000 CHF
86	40-64 years	female	180	No	0		Asymptomatic	No	No		Normal health status	No	Recovered	No fatigue	mMRC grade 0	No depression	No anxiety	No stress	1	1	1	1	2	90	Yes	1-2 GP visits	No				Yes	Yes	No		Non-smoker	19.257	No	No	Vocational training or specialized baccalaureate	Employed	<6'000 CHF
87	40-64 years	male	246	Yes	2	5.5	Mild to moderate	Yes	No		Normal health status	No	Recovered	No fatigue	mMRC grade 0	No depression	No anxiety	No stress	1	1	1	1	1	96	Yes	1-2 GP visits	No		No		Yes	Yes	No		Non-smoker	26.5338	Yes	Yes	Vocational training or specialized baccalaureate	Employed	6'000 - 12'000 CHF
88	40-64 years	female	208	Yes	8	112	Severe to very severe	No	No		Not back to normal health status	Yes	Not recovered	No fatigue	mMRC grade ≥2	No depression	Mild to moderate anxiety	Mild to moderate stress	3	2	1	2	1	72	No		No				No	No	Yes	COVID-related complication (medical evaluation)	Ex-smoker	43.9342	Yes	No	Higher technical school or college	Employed	6'000 - 12'000 CHF
89	18-39 years	female	306	Yes	8	20	Mild to moderate	No	No		Normal health status	Yes	Not recovered	Fatigue	mMRC grade 1	No depression	No anxiety	No stress	1	1	1	3	1	69	No		No				No	No	No		Non-smoker	29.7442	Yes	Yes	University	Employed	6'000 - 12'000 CHF
90	40-64 years	male	221	Yes	15	40	Severe to very severe	Yes	No		Not back to normal health status	Yes	Not recovered	Fatigue	mMRC grade 1	Severe to very severe depression		Severe to very severe stress	3	1	1	3	4	76	Yes	1-2 GP visits	No		No		Yes	Yes	Yes	COVID-related complication (medical evaluation)	Non-smoker	32.0503	Yes	No	Vocational training or specialized baccalaureate	Retired	<6'000 CHF
91	40-64 years	female	301	Yes	9	14	Severe to very severe	No	No		Normal health status	No	Recovered	Fatigue	mMRC grade 0	No depression	Mild to moderate anxiety	No stress	1	1	1	1	1	90	No		No				No	No	No		Non-smoker	20.7008	No	No	Vocational training or specialized baccalaureate	Employed	6'000 - 12'000 CHF
92	40-64 years	male	170	Yes	3	3	Mild to moderate	No	No		Normal health status	No	Recovered	No fatigue	mMRC grade 0	No depression	No anxiety	No stress	1	1	1	1	1	80	No		Yes	1-2 hotline calls			No	Yes	No		Ex-smoker	36.2897	Yes	No	Vocational training or specialized baccalaureate	Employed	>12'000 CHF
93	40-64 years	female	304	Yes	5	16	Mild to moderate	No	No		Normal health status	Yes	Not recovered	No fatigue	mMRC grade 0	No depression	No anxiety	No stress	1	1	1	1	3	100	Yes	1-2 GP visits	No				Yes	Yes	No		Ex-smoker	26.2336	No	No	Vocational training or specialized baccalaureate	Employed	<6'000 CHF
94	18-39 years	male	159	No	0		Asymptomatic	No	No		Normal health status	No	Recovered	No fatigue	mMRC grade 0	No depression	No anxiety	No stress	1	1	1	1	1	95	No		No				No	No	No		Non-smoker	27.3833	No	No	Vocational training or specialized baccalaureate	Employed	6'000 - 12'000 CHF
95	40-64 years	female	213	No	0		Asymptomatic	Yes	No		Normal health status	No	Recovered	Fatigue	mMRC grade 1	No depression	No anxiety	No stress	1	1	1	1	1	83	Yes	1-2 GP visits	No		No		Yes	Yes	Yes	COVID-related complication (self-evaluated)	Smoker	28.0404	Yes	No	Higher technical school or college	Employed	6'000 - 12'000 CHF
96	65+ years	male	176	Yes	3	8	Severe to very severe	No	No		Normal health status	No	Recovered	Fatigue	mMRC grade 0	No depression	No anxiety	No stress	1	1	1	2	1	60	Yes	3-5 GP visits					Yes	Yes	No		Ex-smoker	24.8163	Yes	No	Vocational training or specialized baccalaureate	Retired	<6'000 CHF
97	18-39 years	female	277	Yes	10	14	Severe to very severe	No	No		Not back to normal health status	No	Not recovered	Fatigue	mMRC grade ≥2	No depression	Severe to very severe anxiety	Mild to moderate stress	1	1	1	1	1	72	Yes	3-5 GP visits	Yes	1-2 hotline calls			Yes	Yes	No		Non-smoker	23.2254	No	No	Vocational training or specialized baccalaureate	Employed	<6'000 CHF
98	40-64 years	male	167	Yes	9	4	Mild to moderate	No	No		Not back to normal health status	No	Not recovered	No fatigue	mMRC grade 0	Mild to moderate depression	Mild to moderate anxiety	Mild to moderate stress	1	1	1	2	1	69	Yes	1-2 GP visits	Yes	1-2 hotline calls			Yes	Yes	No		Non-smoker	28.616	No	No	Higher technical school or college	Employed	6'000 - 12'000 CHF
99	18-39 years	female	177	Yes	4	7	Mild to moderate	No	No		Normal health status	No	Recovered	No fatigue	mMRC grade 0	No depression	No anxiety	No stress	1	1	1	1	2	90	No		No				No	No	No		Non-smoker	20.1956	No	No	University	Employed	>12'000 CHF
100	18-39 years	female	216	Yes	5	21	Mild to moderate	No	No		Normal health status	No	Recovered	No fatigue	mMRC grade 0	No depression	Severe to very severe anxiety	Mild to moderate stress	1	1	1	1	2	92	Yes	1-2 GP visits	No				Yes	Yes	No		Ex-smoker	22.5827	No	No	Vocational training or specialized baccalaureate	Employed	<6'000 CHF
101	65+ years	female	223	No	0		Asymptomatic	No	No		Normal health status	No	Recovered	Fatigue	mMRC grade 0	Severe to very severe depression	Severe to very severe anxiety	Mild to moderate stress	1	1	1	1	2	92			No						No		Non-smoker	18.9388	No	No	None or mandatory school	Retired
102	65+ years	male	218	Yes	6	20	Severe to very severe	Yes	No		Normal health status	No	Recovered	Fatigue	mMRC grade 1	Severe to very severe depression	Mild to moderate anxiety	No stress	1	1	1	1	1	90	Yes	1-2 GP visits	No		Yes	1	Yes	Yes	Yes	COVID-related complication (medical evaluation)	Ex-smoker		Yes	No	University	Employed	>12'000 CHF
103	18-39 years	male	192	Yes	1	2	Mild to moderate	No	No		Normal health status	No	Recovered	No fatigue	mMRC grade 0	No depression	No anxiety	No stress	1	1	1	1	1	80	No		No				No	No	No		Non-smoker	29.0367	No	No	University	Employed	>12'000 CHF
104	65+ years	male	177	Yes	3	7	Mild to moderate	No	No		Not back to normal health status	No	Not recovered	Fatigue	mMRC grade 1	Mild to moderate depression	Mild to moderate anxiety	No stress	1	1	1	1	1	75	Yes	1-2 GP visits	No				Yes	Yes	No		Ex-smoker	28.3951	No	No	Vocational training or specialized baccalaureate	Retired	<6'000 CHF
105	40-64 years	female	176	Yes	13	20	Mild to moderate	No	No		Normal health status	No	Recovered	Fatigue	mMRC grade 1	Severe to very severe depression	Severe to very severe anxiety	Severe to very severe stress	1	1	1	1	2	77	Yes	1-2 GP visits	No				Yes	Yes	Yes	COVID-related complication (medical evaluation)	Non-smoker	21.4109	No	No	Vocational training or specialized baccalaureate	Employed	<6'000 CHF
106	40-64 years	male	250	Yes	3	4	Severe to very severe	No	No		Normal health status	No	Recovered	No fatigue	mMRC grade 0	No depression	No anxiety	No stress	1	1	1	1	1	100	No		No				No	No	No		Non-smoker	23.5666	No	No	University	Employed	>12'000 CHF
107	40-64 years	male	236	Yes	6	10	Mild to moderate	No	No		Not back to normal health status	No	Not recovered	Fatigue	mMRC grade 0	Mild to moderate depression	Mild to moderate anxiety	Mild to moderate stress	1	1	1	1	1	80	Yes	1-2 GP visits	No				Yes	Yes	Yes	COVID-related complication (medical evaluation)	Non-smoker	26.595	No	No	Vocational training or specialized baccalaureate	Employed	6'000 - 12'000 CHF
108	18-39 years	male	228	Yes	17	20	Severe to very severe	No	No		Not back to normal health status	Yes	Not recovered	Fatigue	mMRC grade 0	No depression	Mild to moderate anxiety	No stress	1	1	1	1	1	89	Yes	≥6 GP visits	No				Yes	Yes	Yes	COVID-related complication (self-evaluated)	Smoker	23.6713	Yes	Yes	Vocational training or specialized baccalaureate	Employed	<6'000 CHF
109	40-64 years	male	213	Yes	3	3	Mild to moderate	Yes	No		Not back to normal health status	Yes	Not recovered	No fatigue	mMRC grade 1	No depression	No anxiety	No stress	1	1	2	1	1	70	Yes	1-2 GP visits	No		No		Yes	Yes	Yes	Non COVID-related diagnosis or unclear	Non-smoker	23.8884	Yes	No	Vocational training or specialized baccalaureate	Employed	6'000 - 12'000 CHF
110	40-64 years	male	266	Yes	3	2	Mild to moderate	No	No		Not back to normal health status	Yes	Not recovered	Fatigue	mMRC grade 0	No depression	No anxiety	No stress	1	1	1	1	1	40	No		No				No	No	No		Non-smoker	25.2493	Yes	No	None or mandatory school	Employed	<6'000 CHF
111	18-39 years	male	265	Yes	5	7	Mild to moderate	No	No		Normal health status	No	Recovered	Fatigue	mMRC grade 0	No depression	No anxiety	No stress	1	1	1	1	1	83	No		No				No	No	No		Non-smoker	22.0932	No	No	University	Employed	>12'000 CHF
112	40-64 years	female	282	Yes	9	10	Severe to very severe	No	No		Not back to normal health status	No	Not recovered	Fatigue	mMRC grade 0	No depression	Severe to very severe anxiety	No stress	1	1	1	2	1	52	Yes	1-2 GP visits	No				Yes	Yes	No		Non-smoker	28.6851	No	No	Vocational training or specialized baccalaureate	Employed	<6'000 CHF
113	40-64 years	female	233	Yes	7	10	Mild to moderate	No	No		Normal health status	No	Recovered	No fatigue	mMRC grade 0	No depression	No anxiety	No stress	1	1	1	1	1	87	No		No				No	No	No		Non-smoker	19.9432	No	No	Higher technical school or college	Employed	>12'000 CHF
114	18-39 years	female	172	Yes	9	41	Mild to moderate	No	No		Normal health status	Yes	Not recovered	Fatigue	mMRC grade 0	Severe to very severe depression	No anxiety	Mild to moderate stress	1	1	1	1	2	90	Yes	3-5 GP visits	No				Yes	Yes	No		Smoker	17.1875	No	No	University	Employed	>12'000 CHF
115	40-64 years	female	271	Yes	12	90	Severe to very severe	No	No		Not back to normal health status	Yes	Not recovered	Fatigue	mMRC grade 0	Mild to moderate depression	Severe to very severe anxiety	Mild to moderate stress	1	1	1	1	1	75	Yes	3-5 GP visits	No				Yes	Yes	No		Non-smoker	32.7694	No	No	University	Employed	6'000 - 12'000 CHF
116	18-39 years	male	169	Yes	1	6	Mild to moderate	No	No		Normal health status	No	Recovered	No fatigue		No depression	No anxiety	No stress	1	1	1	1	1	88	No		No				No	No	No		Smoker	23.5457	No	No	Higher technical school or college	Employed	6'000 - 12'000 CHF
117	18-39 years	female	293	Yes	4	10	Severe to very severe	No	No		Normal health status	No	Recovered	No fatigue	mMRC grade 0	No depression	No anxiety	No stress	1	1	1	1	1	100	No		No				No	No	No		Non-smoker	26.2985	No	No	University	Employed	>12'000 CHF
118	18-39 years	male	238	Yes	8	7	Severe to very severe	Yes	No		Normal health status	No	Recovered	No fatigue	mMRC grade 0	No depression	No anxiety	No stress	2	1	2	3	1	75	No		No		No		No	No	No		Smoker	26.8464	No	No	University	Employed	6'000 - 12'000 CHF
119	40-64 years	male	228	Yes	4	40	Severe to very severe	Yes	No		Normal health status	No	Recovered	No fatigue	mMRC grade 0	No depression	No anxiety	No stress	1	1	1	1	1	89	Yes	1-2 GP visits	No		No		Yes	Yes	Yes	Non COVID-related diagnosis or unclear	Ex-smoker	28.3737	No	No	Vocational training or specialized baccalaureate	Employed	>12'000 CHF
120	18-39 years	male	183	Yes	6	7	Mild to moderate	No	No		Normal health status	No	Recovered	No fatigue	mMRC grade 0	No depression	No anxiety	No stress	1	1	1	1	1	80	No		No				No	No	No		Smoker	20.9024	No	No	Higher technical school or college	Employed	6'000 - 12'000 CHF
121	18-39 years	male	206	Yes	5	14	Mild to moderate	No	No		Normal health status	No	Recovered	Fatigue	mMRC grade 0	Mild to moderate depression	Mild to moderate anxiety	No stress	1	1	1	1	2	80	No		No				No	No	No		Smoker	27.1731	No	No	Vocational training or specialized baccalaureate	Employed	6'000 - 12'000 CHF
122	65+ years	male	201	No	0		Asymptomatic	Yes	No		Normal health status	No	Recovered	Fatigue	mMRC grade ≥2	Mild to moderate depression	No anxiety	No stress	4	1	1	3	1	70	Yes	3-5 GP visits	No		No		Yes	Yes	Yes	COVID-related complication (medical evaluation)	Non-smoker	31.9559	Yes	No	None or mandatory school	Retired	6'000 - 12'000 CHF
123	18-39 years	male	169	Yes	6	4	Severe to very severe	No	No		Normal health status	No	Recovered	Fatigue	mMRC grade 0	No depression	Mild to moderate anxiety	No stress	1	1	1	1	1	85	No		No				No	No	No		Smoker	25.7371	No	No	Higher technical school or college	Employed	6'000 - 12'000 CHF
124	40-64 years	male	219	Yes	8	20	Severe to very severe	Yes	No		Normal health status	No	Recovered	Fatigue	mMRC grade 1	Mild to moderate depression	Mild to moderate anxiety	No stress	1	1	2	1	2	50	No		No		No		No	No	No		Smoker	24.9135	Yes	No	None or mandatory school	Unemployed or other	<6'000 CHF
125	18-39 years	female	262	Yes	5	4	Mild to moderate	No	No		Normal health status	No	Recovered	No fatigue	mMRC grade 0	No depression	No anxiety	No stress	1	1	1	1	1	86	No		No				No	No	No		Ex-smoker	23.3355	No	No	University	Employed	>12'000 CHF
126	65+ years	male	197	No	0		Asymptomatic	No	No		Normal health status	No	Recovered	No fatigue		No depression	No anxiety	No stress	1	1	1	1	1	91	No		No				No	No	No		Non-smoker	25.8264	No	No	Higher technical school or college	Retired	<6'000 CHF
127	18-39 years	male	221	No	0		Asymptomatic	No	No		Normal health status	No	Recovered	Fatigue	mMRC grade 0	No depression	No anxiety	No stress	1	1	1	1	1	100	No		No				No	No	No		Smoker	22.7833	No	No	University	Employed	6'000 - 12'000 CHF
128	40-64 years	male	159	Yes	2	2	Mild to moderate	No	No		Normal health status	No	Recovered	No fatigue	mMRC grade 0	No depression	Mild to moderate anxiety	No stress	1	1	1	1	3	77	Yes	1-2 GP visits	No				Yes	Yes	No		Smoker	25.3444	No	No	University	Employed	6'000 - 12'000 CHF
129	65+ years	female	227	Yes	5	7	Mild to moderate	No	No		Normal health status	No	Recovered	No fatigue	mMRC grade 0	No depression	No anxiety	No stress	1	1	1	1	1	81	No		No				No	No	No		Non-smoker	21.3039	No	No	Vocational training or specialized baccalaureate	Retired	>12'000 CHF
130	40-64 years	male	249	Yes	8	70	Severe to very severe	No	No		Not back to normal health status	Yes	Not recovered	No fatigue	mMRC grade 0	No depression	No anxiety	No stress	1	1	1	1	1	95	No		No				No	No	No		Non-smoker	23.2438	Yes	No	Higher technical school or college	Employed	6'000 - 12'000 CHF
131	40-64 years	male	271	Yes	17	180	Severe to very severe	No	No		Not back to normal health status	No	Not recovered	Fatigue	mMRC grade 0	Mild to moderate depression	Severe to very severe anxiety	Mild to moderate stress	1	1	2	2	1	65	Yes	3-5 GP visits	No				Yes	Yes	No		Non-smoker	23.3887	No	No	Higher technical school or college	Employed	6'000 - 12'000 CHF
132	40-64 years	female	165	Yes	7		Severe to very severe	No	No		Not back to normal health status	Yes	Not recovered	Fatigue	mMRC grade 1	No depression	No anxiety	Mild to moderate stress	3	1	1	4	1	60	Yes	1-2 GP visits	No				Yes	Yes	Yes	COVID-related complication (medical evaluation)	Ex-smoker	33.6949	Yes	No	Vocational training or specialized baccalaureate	Retired	<6'000 CHF
133	18-39 years	male	184	Yes	4	4	Mild to moderate	No	No		Not back to normal health status	No	Not recovered	No fatigue	mMRC grade 0	No depression	Mild to moderate anxiety	No stress	2	1	1	2	1	90	No		No				No	No	No		Smoker	22.1453	No	No	None or mandatory school	Employed	>12'000 CHF
134	40-64 years	female	232	Yes	15	32.5	Severe to very severe	No	No		Not back to normal health status	Yes	Not recovered	Fatigue	mMRC grade 1	No depression	Mild to moderate anxiety	No stress	1	1	1	2	1	66	Yes	3-5 GP visits	No				Yes	Yes	Yes	COVID-related complication (self-evaluated)	Non-smoker	24.9108	Yes	No	Vocational training or specialized baccalaureate	Employed	>12'000 CHF
135	40-64 years	male	292	Yes	12	12	Severe to very severe	No	No		Normal health status	No	Recovered	No fatigue		Mild to moderate depression	Mild to moderate anxiety	No stress	1	1	1	1	1	81	Yes	1-2 GP visits	No				Yes	Yes	No		Non-smoker	23.9591	No	No	University	Employed	>12'000 CHF
136	40-64 years	female	234	Yes	9	10	Severe to very severe	Yes	No		Normal health status	Yes	Not recovered	Fatigue	mMRC grade ≥2	Mild to moderate depression	Severe to very severe anxiety	Mild to moderate stress	1	1	1	2	2		No		No		No		No	No	No		Ex-smoker	20.7157	No	No	None or mandatory school	Employed	<6'000 CHF
137	18-39 years	female	172	Yes	5	6	Mild to moderate	No	No		Normal health status	No	Recovered	Fatigue	mMRC grade 0	No depression	No anxiety	No stress	2	1	1	2	2	65	No		No				No	No	No		Ex-smoker	25.9909	No	No	University	Employed	>12'000 CHF
138	18-39 years	male	168	No	0		Asymptomatic	No	No		Normal health status	No	Recovered	Fatigue	mMRC grade 0	No depression	No anxiety	No stress	1	1	1	1	2	80	No		No				No	No	No		Non-smoker	22.0932	No	No	University	Employed	6'000 - 12'000 CHF
139	18-39 years	female	217	Yes	7	25	Severe to very severe	Yes	No		Normal health status	No	Recovered	Fatigue	mMRC grade 1	No depression	No anxiety	No stress	1	1	1	1	3	85	No		Yes	1-2 hotline calls	No		No	Yes	No		Non-smoker	24.977	No	No	Vocational training or specialized baccalaureate	Employed	<6'000 CHF
140	40-64 years	male	174	Yes	4	10	Mild to moderate	No	No		Normal health status	No	Recovered	No fatigue	mMRC grade 0	Mild to moderate depression	No anxiety	No stress	1	1	1	1	2	90	No		Yes	3-5 hotline calls			No	Yes	No		Non-smoker	24.5779	Yes	No	Higher technical school or college	Employed	>12'000 CHF
141	40-64 years	female	294	Yes	4	21	Severe to very severe	No	No		Normal health status	No	Recovered	No fatigue	mMRC grade 0	No depression	No anxiety	No stress	1	1	1	1	1	100	No		No				No	No	No		Non-smoker	21.3039	Yes	No	Higher technical school or college	Employed	6'000 - 12'000 CHF
142	18-39 years	female	244	Yes	16	30	Severe to very severe	Yes	No		Not back to normal health status	No	Not recovered	Fatigue	mMRC grade ≥2	No depression	Severe to very severe anxiety	Severe to very severe stress	3	1	2	5	1	20	No		No		Yes	≥2	Yes	Yes	Yes	Non COVID-related diagnosis or unclear	Non-smoker	22.7204	Yes	No	University	Unemployed or other	<6'000 CHF
143	18-39 years	female	162	Yes	7		Severe to very severe	No	No		Normal health status	Yes	Not recovered	Fatigue	mMRC grade 0	Mild to moderate depression	Severe to very severe anxiety	Severe to very severe stress	1	1	1	2	2	85	Yes	1-2 GP visits	No				Yes	Yes	No		Ex-smoker	28.7197	No	No	Vocational training or specialized baccalaureate	Employed	6'000 - 12'000 CHF
144	18-39 years	male	220	Yes	3	2	Mild to moderate	No	No		Normal health status	Yes	Not recovered	No fatigue	mMRC grade 0	No depression	No anxiety	No stress	1	1	1	1	1	94	No		No				No	No	No		Non-smoker	23.2005	No	No	Higher technical school or college	Employed	<6'000 CHF
145	40-64 years	female	277	Yes	10	56	Severe to very severe	No	No		Not back to normal health status	Yes	Not recovered	Fatigue	mMRC grade 0	No depression		No stress	1	1	1	2	1	88	No		Yes				No	Yes	Yes	Non COVID-related diagnosis or unclear	Smoker	22.4913	No	No	Higher technical school or college	Employed	<6'000 CHF
146	18-39 years	female	166	Yes	9	35	Severe to very severe	No	No		Not back to normal health status	Yes	Not recovered	Fatigue	mMRC grade 0	Mild to moderate depression	No anxiety	Mild to moderate stress	1	1	1	3	3	43	Yes	1-2 GP visits	No				Yes	Yes	No		Non-smoker	21.3593	No	No	University	Employed	6'000 - 12'000 CHF
147	18-39 years	female	179	No	0		Asymptomatic	No	No		Normal health status	No	Recovered	No fatigue	mMRC grade 0	No depression	No anxiety	No stress	1	1	1	1	1	90	No		No				No	No	No		Non-smoker	25.3444	No	No	Higher technical school or college	Employed	>12'000 CHF
148	40-64 years	female	224	Yes	8	15	Mild to moderate	No	No		Normal health status	No	Recovered	No fatigue	mMRC grade 0	No depression	No anxiety	No stress	1	1	1	1	1	94	Yes	1-2 GP visits	No				Yes	Yes	No		Non-smoker	24.6755	No	No	Vocational training or specialized baccalaureate	Employed	>12'000 CHF
149	40-64 years	female	228	Yes	5	14	Mild to moderate	No	No		Normal health status	No	Recovered	No fatigue	mMRC grade 0	No depression	No anxiety	No stress	1	1	1	1	1	100	No		No				No	No	No		Smoker	21.0772	No	No	University	Employed	>12'000 CHF
150	18-39 years	female	169	No	0		Asymptomatic	No	No		Normal health status	No	Recovered	Fatigue	mMRC grade 1	Severe to very severe depression	Mild to moderate anxiety	No stress	1	1	5	1	4	100	No		No				No	No	No		Smoker	18.8189	No	No	Vocational training or specialized baccalaureate	Employed	6'000 - 12'000 CHF
151	18-39 years	male	227	Yes	3	7	Mild to moderate	No	No		Normal health status	No	Recovered	Fatigue	mMRC grade 0	Mild to moderate depression	No anxiety	Mild to moderate stress	1	1	1	1	1	85	No		No				No	No	No		Non-smoker	21.3898	No	No	University	Employed	6'000 - 12'000 CHF
152	40-64 years	male	244	Yes	12	10	Severe to very severe	No	No		Normal health status	No	Recovered	Fatigue	mMRC grade 0	No depression	No anxiety	No stress	1	1	1	2	1	84	Yes	1-2 GP visits	No				Yes	Yes	Yes	COVID-related complication (medical evaluation)	Non-smoker	28.3937	Yes	No	Vocational training or specialized baccalaureate	Employed	>12'000 CHF
153	40-64 years	male	177	Yes	2	6	Mild to moderate	No	No		Normal health status	No	Recovered	No fatigue	mMRC grade 0	No depression	No anxiety	No stress	1	1	1	1	1	86	No		No				No	No	No		Non-smoker	27.4598	No	No	Vocational training or specialized baccalaureate	Employed	<6'000 CHF
154	18-39 years	male	226	Yes	4	2	Severe to very severe	No	No		Normal health status	No	Recovered	Fatigue	mMRC grade 0	No depression	No anxiety	No stress	1	1	1	1	1	97	No		No				No	No	No		Non-smoker	22.1607	No	No	Vocational training or specialized baccalaureate	Student	>12'000 CHF
155	65+ years	male	245	Yes	1	21	Severe to very severe	No	No		Normal health status	No	Recovered	No fatigue	mMRC grade 0	No depression	No anxiety	No stress	1	1	1	1	1	85	No		No				No	No	No		Non-smoker	34.7222	Yes	No	Vocational training or specialized baccalaureate	Retired
156	65+ years	male	188	Yes	4	30	Mild to moderate	No	No		Normal health status	No	Recovered	Fatigue	mMRC grade 0	No depression	No anxiety	No stress	1	1	1	2	1	75	No		No				No	No	No		Ex-smoker	29.4076	Yes	No	Vocational training or specialized baccalaureate	Retired	<6'000 CHF
157	40-64 years	female	181	Yes	4	14	Mild to moderate	No	No		Normal health status	No	Recovered	Fatigue	mMRC grade 1	Mild to moderate depression	Mild to moderate anxiety	No stress	2	1	1	3	4	90	No		No				No	No	No		Ex-smoker	28.7356	No	No	Vocational training or specialized baccalaureate	Employed	<6'000 CHF
158	40-64 years	female	178	Yes	11	14	Severe to very severe	No	No		Not back to normal health status	No	Not recovered	Fatigue	mMRC grade 0	Mild to moderate depression	No anxiety	No stress	1	1	1	1	2	87	No		No				No	No	No		Non-smoker	21.9363	No	No	Vocational training or specialized baccalaureate	Employed	6'000 - 12'000 CHF
159	40-64 years	male	226	Yes	5	7	Severe to very severe	No	No		Normal health status	No	Recovered	Fatigue	mMRC grade 0	No depression	Mild to moderate anxiety	Mild to moderate stress	1	1	1	3	2	80	Yes	1-2 GP visits	No				Yes	Yes	No		Smoker	31.3536	No	No	Vocational training or specialized baccalaureate	Unemployed or other	<6'000 CHF
160	40-64 years	male	231	Yes	9	21	Severe to very severe	Yes	No		Normal health status	No	Recovered	No fatigue	mMRC grade 1	Mild to moderate depression	Severe to very severe anxiety	No stress	1	1	1	2	2	70	No		No		No		No	No	Yes	Non COVID-related diagnosis or unclear	Non-smoker	33.3323	Yes	No	Vocational training or specialized baccalaureate	Employed	6'000 - 12'000 CHF
161	65+ years	female	249	Yes	12	20	Severe to very severe	Yes	No		Not back to normal health status	No	Not recovered	No fatigue	mMRC grade 1	No depression	Mild to moderate anxiety	No stress	1	1	2	3	1	60	No		No		No		No	No	No		Ex-smoker	25.9107	Yes	No	Vocational training or specialized baccalaureate	Retired	<6'000 CHF
162	40-64 years	male	229	Yes	6	10	Mild to moderate	No	No		Normal health status	Yes	Not recovered	Fatigue	mMRC grade 0	No depression	No anxiety	No stress	1	1	1	1	1	92	Yes	1-2 GP visits	No				Yes	Yes	No		Ex-smoker	21.9679	No	No	Higher technical school or college	Employed	6'000 - 12'000 CHF
163	40-64 years	male	178	Yes	4	7	Mild to moderate	No	No		Normal health status	No	Recovered	Fatigue	mMRC grade 0	Severe to very severe depression	Mild to moderate anxiety	Mild to moderate stress	1	1	1	1	2	80	No		No				No	No	No		Non-smoker	26.0388	No	No	Vocational training or specialized baccalaureate	Employed	6'000 - 12'000 CHF
164	18-39 years	male	190	No	0		Asymptomatic	No	No		Normal health status	No	Recovered	No fatigue	mMRC grade 0	No depression	No anxiety	No stress	1	1	1	1	2	90	No		No				No	No	No		Non-smoker	24.3375	No	No	Vocational training or specialized baccalaureate	Employed	<6'000 CHF
165	65+ years	female	223	Yes	12	14	Severe to very severe	Yes	No		Normal health status	No	Recovered	Fatigue	mMRC grade 1	Mild to moderate depression	Mild to moderate anxiety	Mild to moderate stress	1	1	1	1	2	72	Yes	1-2 GP visits	No		No		Yes	Yes	No		Non-smoker	25.7812	Yes		None or mandatory school	Retired	6'000 - 12'000 CHF
166	18-39 years	female	274	Yes	12	19	Mild to moderate	No	No		Not back to normal health status	Yes	Not recovered	Fatigue		Mild to moderate depression	Mild to moderate anxiety	Severe to very severe stress	1	1	1	1	1	80	Yes	3-5 GP visits	No				Yes	Yes	No		Ex-smoker	25.3155	Yes		Vocational training or specialized baccalaureate	Unemployed or other	6'000 - 12'000 CHF
167	40-64 years	male	218	Yes	6	12	Mild to moderate	No	No		Normal health status	No	Recovered	No fatigue	mMRC grade 0	No depression	No anxiety	No stress	1	1	1	1	1	90	No		No				No	No	No		Non-smoker	26.0146	Yes	No	University	Employed	>12'000 CHF
168	40-64 years	male	274	Yes	8	20	Severe to very severe	No	No		Normal health status	No	Recovered	Fatigue	mMRC grade 0	Severe to very severe depression	Mild to moderate anxiety	Mild to moderate stress	1	1	1	1	4	25	Yes	1-2 GP visits	No				Yes	Yes	No		Ex-smoker	24.9566	Yes	No	University
169	40-64 years	female	240	Yes	3	3	Mild to moderate	No	No		Normal health status	Yes	Not recovered	No fatigue	mMRC grade 0	No depression	No anxiety	No stress	1	1	1	1	1	80	No		No				No	No	No		Non-smoker	18.8189	No	No	University	Employed	6'000 - 12'000 CHF
170	65+ years	female	238	Yes	2	3	Severe to very severe	Yes	Yes	Yes	Normal health status	No	Recovered	Fatigue	mMRC grade 1	No depression	No anxiety	No stress	1	1	1	1	1	70	Yes	≥6 GP visits	No		No		Yes	Yes	Yes	COVID-related complication (self-evaluated)	Non-smoker	37.0534	Yes	No	Vocational training or specialized baccalaureate	Retired	>12'000 CHF
171	40-64 years	female	242	Yes	4	12	Mild to moderate	No	No		Normal health status	No	Recovered	No fatigue		Mild to moderate depression	No anxiety	No stress	1	1	1	1	1	97	Yes	1-2 GP visits	No				Yes	Yes	No		Ex-smoker	21.1927	No	No	Higher technical school or college	Employed	6'000 - 12'000 CHF
172	65+ years	male	193	Yes	7	15	Mild to moderate	No	No		Normal health status	No	Recovered	Fatigue	mMRC grade 0	No depression	No anxiety	No stress	1	1	1	1	1	90	No		No				No	No	No		Non-smoker	25.2163	No	No	Higher technical school or college	Retired	<6'000 CHF
173	65+ years	female	226	Yes	4	5	Mild to moderate	No	No		Not back to normal health status	No	Not recovered	Fatigue	mMRC grade ≥2	Mild to moderate depression	No anxiety	No stress	3	1	1	4	2	70	No		No				No	No	No		Ex-smoker	44.0771	Yes	No	None or mandatory school	Retired	<6'000 CHF
174	18-39 years	male	161	Yes	4	4	Severe to very severe	No	No		Normal health status	No	Recovered	No fatigue	mMRC grade 0	No depression	No anxiety	No stress	1	1	1	1	1	100	No		No				No	No	No		Non-smoker	21.6216	No	No	Vocational training or specialized baccalaureate	Student	<6'000 CHF
175	40-64 years	male	220	Yes	2	7.5	Mild to moderate	No	No		Not back to normal health status	Yes	Not recovered	No fatigue	mMRC grade 0	No depression	No anxiety	No stress	1	1	1	2	1	85	Yes	1-2 GP visits	No				Yes	Yes	No		Ex-smoker	24.6914	No	No	University	Employed	6'000 - 12'000 CHF
176	40-64 years	female	271	Yes	6	6	Mild to moderate	No	No		Normal health status	Yes	Not recovered	No fatigue	mMRC grade 0	No depression	No anxiety	No stress	1	1	1	2	2	78	No		No				No	No	No		Non-smoker	20.5693	No	No	University	Employed	>12'000 CHF
177	18-39 years	male	230	Yes	4	14	Severe to very severe	Yes	No		Normal health status	No	Recovered	No fatigue	mMRC grade 0	No depression	No anxiety	No stress	1	1	1	1	1	88	No		No		No		No	No	No		Smoker	29.321	No	No	Vocational training or specialized baccalaureate	Employed	6'000 - 12'000 CHF
178	18-39 years	female	162	No	0		Asymptomatic	No	No		Normal health status	No	Recovered	No fatigue	mMRC grade 0	No depression	No anxiety	No stress	1	1	1	1	1	90	Yes	1-2 GP visits	Yes	1-2 hotline calls			Yes	Yes	No		Non-smoker	30.8463	No		Vocational training or specialized baccalaureate	Employed	6'000 - 12'000 CHF
179	65+ years	male	226	Yes	10	8	Severe to very severe	Yes	No		Normal health status	No	Recovered		mMRC grade 1	No depression	No anxiety	No stress	2	1	1	2	1	77	No		No		No		No	No	No		Non-smoker	30.1194	Yes	No	Vocational training or specialized baccalaureate	Employed
180	40-64 years	female	244	Yes	10	10	Severe to very severe	No	No		Normal health status	Yes	Not recovered	Fatigue	mMRC grade 0	Mild to moderate depression	Mild to moderate anxiety	No stress	1	1	2	1	3	86	No		No				No	No	No		Non-smoker	23.0469	Yes		Higher technical school or college	Employed	6'000 - 12'000 CHF
181	18-39 years	female	220	Yes	5	21	Mild to moderate	Yes	No		Normal health status	Yes	Not recovered	No fatigue	mMRC grade 1	No depression	No anxiety	No stress	1	1	1	1	1	80	No		Yes	1-2 hotline calls	No		No	Yes	No			20.7031	Yes	Yes	Higher technical school or college	Employed	>12'000 CHF
182	40-64 years	male	233	Yes	3	10	Mild to moderate	No	No		Normal health status	No	Recovered	No fatigue	mMRC grade 0	No depression	No anxiety	No stress	1	1	1	1	1	90	No		No				No	No	No		Ex-smoker	25.6612	Yes	No	Higher technical school or college	Employed	<6'000 CHF
183	40-64 years	female	228	Yes	11	14	Mild to moderate	No	No		Normal health status	No	Recovered	Fatigue		No depression	Mild to moderate anxiety	No stress	1	1	1	1	2	90	No		No				No	No	No		Ex-smoker	23.1473	No	No	Higher technical school or college	Employed	6'000 - 12'000 CHF
184	18-39 years	male	225	Yes	5	4	Severe to very severe	No	No		Normal health status	No	Recovered	No fatigue	mMRC grade 0	No depression	No anxiety	No stress	1	1	1	1	1	85	No		No				No	No	No		Non-smoker	24.8356	No	No	Higher technical school or college	Employed	6'000 - 12'000 CHF
185	65+ years	male	222	No	0		Asymptomatic	No	No		Normal health status	No	Recovered	Fatigue	mMRC grade 0	Mild to moderate depression	No anxiety	No stress	1	1	1	3	1	57	No		No				No	No	No		Ex-smoker	24.6181	Yes	No	Higher technical school or college	Retired	6'000 - 12'000 CHF
186	40-64 years	male	221	Yes	8	5	Mild to moderate	No	No		Normal health status	No	Recovered	No fatigue	mMRC grade 0	No depression	No anxiety	No stress	1	1	1	1	2	85	No		No				No	No	No		Non-smoker	22.5306	Yes	No	University	Employed	6'000 - 12'000 CHF
187	18-39 years	male	164	Yes	8	70	Severe to very severe	No	No		Not back to normal health status	Yes	Not recovered	Fatigue	mMRC grade 0	Mild to moderate depression	No anxiety	Mild to moderate stress	1	1	3	2	2	70	No		No				No	No	No		Ex-smoker	20.9573	Yes	Yes	Higher technical school or college	Employed	6'000 - 12'000 CHF
188	65+ years	male	220	No	0		Asymptomatic	Yes	No		Normal health status	No	Recovered	No fatigue	mMRC grade 1	No depression	No anxiety	No stress	2	1	2	1	1	70	Yes	1-2 GP visits	No		No		Yes	Yes	Yes	COVID-related complication (medical evaluation)	Ex-smoker	30.7164	Yes	No	Vocational training or specialized baccalaureate	Retired	6'000 - 12'000 CHF
189	65+ years	male	234	Yes	5	30	Severe to very severe	No	No		Normal health status	No	Recovered	No fatigue	mMRC grade 1	No depression	Mild to moderate anxiety	No stress	1	1	1	1	2	82	Yes	1-2 GP visits	No				Yes	Yes	No		Non-smoker	28.4055	Yes		University	Retired	6'000 - 12'000 CHF
190	40-64 years	female	211	Yes	9	10	Severe to very severe	Yes	No		Not back to normal health status	No	Not recovered	No fatigue		No depression	No anxiety	No stress	1	1	1	1	1	80	Yes	1-2 GP visits	No		No		Yes	Yes	Yes	Non COVID-related diagnosis or unclear	Non-smoker	25.8264	Yes	No	University	Employed
191	40-64 years	male	228	Yes	3	1.5	Mild to moderate	No	No		Not back to normal health status	No	Not recovered	Fatigue	mMRC grade 1	Severe to very severe depression	No anxiety	No stress	1	1	1	3	1	87	No		No				No	No	No		Non-smoker	37.551	Yes		Vocational training or specialized baccalaureate	Employed	>12'000 CHF
192	40-64 years	male	235	Yes	9	14	Mild to moderate	No	No		Normal health status	No	Recovered	Fatigue	mMRC grade 0	No depression	No anxiety	No stress	1	1	1	1	1	95	No		No				No	No	Yes	Non COVID-related diagnosis or unclear	Non-smoker	27.4717	No	No	Higher technical school or college	Employed	>12'000 CHF
193	40-64 years	female	159	Yes	1	16	Severe to very severe	No	No		Normal health status	No	Recovered	Fatigue	mMRC grade 1	No depression	No anxiety	No stress	1	1	1	1	1	64	No		No				No	No	No		Non-smoker	48.1175	Yes	No	Vocational training or specialized baccalaureate	Employed	6'000 - 12'000 CHF
194	18-39 years	female	182	Yes	2	5	Mild to moderate	No	No		Normal health status	Yes	Not recovered	Fatigue		No depression	No anxiety	No stress	1	1	1	1	1	92	No		Yes	3-5 hotline calls			No	Yes	No		Non-smoker	20.8209	No	No	University	Employed	>12'000 CHF
195	18-39 years	female	217	Yes	12	16	Severe to very severe	No	No		Normal health status	No	Recovered	No fatigue	mMRC grade 1	No depression	No anxiety	No stress	1	1	1	1	1	88	No		No				No	No	No		Non-smoker	19.2336	Yes	Yes	Higher technical school or college	Employed
196	40-64 years	male	182	Yes	3	5	Mild to moderate	No	No		Normal health status	No	Recovered	Fatigue	mMRC grade 0	No depression	No anxiety	No stress	1	1	1	1	1	75	No		No				No	No	No		Smoker	27.4406	No	No	University	Employed
197	18-39 years	female	224	Yes	16	56	Severe to very severe	Yes	No		Not back to normal health status	Yes	Not recovered	Fatigue	mMRC grade 0	Severe to very severe depression	Severe to very severe anxiety	Severe to very severe stress	1	1	1	2	2		Yes	1-2 GP visits	No		No		Yes	Yes	No		Non-smoker	27.6601	No	No	Vocational training or specialized baccalaureate	Employed	<6'000 CHF
198	40-64 years	male	178	Yes	2	5	Mild to moderate	No	No		Normal health status	No	Recovered	Fatigue	mMRC grade 0	No depression	No anxiety	No stress	1	1	1	1	1	85	No		No				No	No	No		Non-smoker	26.0389	No	No	Higher technical school or college	Employed	6'000 - 12'000 CHF
199	18-39 years	female	236	Yes	7	1.5	Mild to moderate	No	No		Normal health status	No	Recovered	Fatigue		No depression	No anxiety	No stress	1	1	1	1	2	90	No		No				No	No	Yes	Non COVID-related diagnosis or unclear	Non-smoker	19.8347	No	No	Vocational training or specialized baccalaureate	Student	<6'000 CHF
200	40-64 years	female	226	Yes	6	14	Mild to moderate	No	No		Not back to normal health status	Yes	Not recovered	No fatigue	mMRC grade 0	No depression	No anxiety	No stress	1	1	1	2	1	73	Yes	1-2 GP visits	No				Yes	Yes	No		Smoker	23.8751	Yes	Yes	Vocational training or specialized baccalaureate	Employed	<6'000 CHF
201	65+ years	male	225	Yes	7	10	Mild to moderate	Yes	No		Normal health status	No	Recovered	Fatigue	mMRC grade 0	Mild to moderate depression	No anxiety	No stress	3	1	1	3	1	70	Yes	1-2 GP visits	No		No		Yes	Yes	Yes	COVID-related complication (medical evaluation)	Ex-smoker	27.3588	Yes	No	Vocational training or specialized baccalaureate	Retired	<6'000 CHF
202	65+ years	male	220	Yes	4	12	Mild to moderate	No	No		Normal health status	No	Recovered	No fatigue	mMRC grade 0	No depression	No anxiety	No stress	1	1	1	1	1	93	No		No				No	No	No		Ex-smoker		No	No	Vocational training or specialized baccalaureate	Retired	6'000 - 12'000 CHF
203	18-39 years	male	191	Yes	7	12	Mild to moderate	No	No		Not back to normal health status	Yes	Not recovered	Fatigue	mMRC grade 1	No depression	No anxiety	No stress	1	1	1	2	2	79	Yes	1-2 GP visits	No				Yes	Yes	No		Smoker	23.5666	No	No	Higher technical school or college	Employed	6'000 - 12'000 CHF
204	18-39 years	female	175	Yes	8	4	Severe to very severe	No	No		Not back to normal health status	Yes	Not recovered	Fatigue	mMRC grade 1	Mild to moderate depression	Mild to moderate anxiety	Mild to moderate stress	1	1	1	1	1	90	Yes	1-2 GP visits	No				Yes	Yes	No		Ex-smoker	23.7118	No	No	Vocational training or specialized baccalaureate	Employed	<6'000 CHF
205	40-64 years	female	231	Yes	9	8	Severe to very severe	Yes	Yes	No	Normal health status	No	Recovered	Fatigue	mMRC grade 0	No depression	Mild to moderate anxiety	Mild to moderate stress	1	1	1	1	1	80	No		No		No		No	No	No		Non-smoker	33.8741	Yes	Yes	Vocational training or specialized baccalaureate	Employed	>12'000 CHF
206	40-64 years	male	201	Yes	4	14	Severe to very severe	No	No		Not back to normal health status	No	Not recovered	No fatigue	mMRC grade 0	No depression	No anxiety	No stress	2	1	1	2	1	80	Yes	3-5 GP visits	No				Yes	Yes	Yes	Non COVID-related diagnosis or unclear	Non-smoker	24.4447	Yes	No	Higher technical school or college	Employed	6'000 - 12'000 CHF
207	65+ years	female	156	Yes	3	3.5	Mild to moderate	No	No		Normal health status	No	Recovered	No fatigue	mMRC grade 0	No depression	No anxiety	No stress	1	1	1	1	1	87	Yes	1-2 GP visits	No				Yes	Yes	No		Non-smoker	19.3625	No	No	Vocational training or specialized baccalaureate	Retired
208	40-64 years	female	174	Yes	6	56	Severe to very severe	Yes	No		Not back to normal health status	No	Not recovered	No fatigue	mMRC grade 0	No depression	No anxiety	No stress	1	1	1	2	2	95	No		No		No		No	No	No		Ex-smoker	27.3356	No	No	University	Employed	<6'000 CHF
209	65+ years	male	216	Yes	5	45	Mild to moderate	No	No		Normal health status	No	Recovered	No fatigue		No depression	No anxiety	No stress	1	1	1	2	1	90	No		No				No	No	No		Non-smoker	25.9259	No	No	University	Employed	>12'000 CHF
210	18-39 years	male	183	Yes	9	120	Mild to moderate	No	No		Not back to normal health status	No	Not recovered	No fatigue		No depression	No anxiety	No stress	1	1	1	1	1	90	Yes	3-5 GP visits	Yes	3-5 hotline calls			Yes	Yes	No		Smoker	34.0866	Yes	No	Vocational training or specialized baccalaureate	Employed	6'000 - 12'000 CHF
211	18-39 years	female	229	Yes	7	10	Severe to very severe	No	No		Normal health status	No	Recovered	Fatigue	mMRC grade 0	No depression	No anxiety	No stress	1	1	1	2	2	90	No		No				No	No	No		Non-smoker	20.061	No	No	University	Employed	>12'000 CHF
212	40-64 years	male	167	Yes	2	4	Mild to moderate	No	No		Not back to normal health status	No	Not recovered	Fatigue	mMRC grade 0	No depression	No anxiety	No stress	1	1	1	1	1	88	No		No				No	No	No		Non-smoker	25.7959	No	No	Higher technical school or college	Employed	>12'000 CHF
213	40-64 years	male	234	Yes	8	28	Severe to very severe	Yes	No		Normal health status	No	Recovered	No fatigue	mMRC grade 0	Mild to moderate depression	Severe to very severe anxiety	Mild to moderate stress	1	1	1	2	1	90	Yes	1-2 GP visits	No		No		Yes	Yes	Yes	COVID-related complication (medical evaluation)	Non-smoker	27.7008	Yes	No	Vocational training or specialized baccalaureate	Employed	6'000 - 12'000 CHF
214	18-39 years	male	264	Yes	7	7	Mild to moderate	No	No		Normal health status	No	Recovered	No fatigue	mMRC grade 0	No depression	No anxiety	No stress	1	1	1	1	1	90	No		No				No	No	No		Non-smoker	25.3086	No	No	University	Employed	6'000 - 12'000 CHF
215	65+ years	female	259	Yes	4	14	Severe to very severe	Yes	Yes	No	Normal health status	Yes	Not recovered												Yes	1-2 GP visits	No		Yes	1	Yes	Yes	Yes	COVID-related complication (medical evaluation)
216	18-39 years	male	223	Yes	7	3	Mild to moderate	No	No		Normal health status	No	Recovered	Fatigue	mMRC grade 0	Mild to moderate depression	No anxiety	No stress	1	1	1	1	2	95	No		No				No	No	No		Non-smoker	21.0526	No	No	Vocational training or specialized baccalaureate	Student	>12'000 CHF
217	40-64 years	male	192	Yes	7	10	Mild to moderate	No	No		Not back to normal health status	No	Not recovered	Fatigue	mMRC grade 1	No depression	No anxiety	No stress	2	1	1	1	1	80	Yes	1-2 GP visits	No				Yes	Yes	No		Ex-smoker	26.7299	No	No	None or mandatory school	Employed	<6'000 CHF
218	18-39 years	male	190	Yes	4	9	Mild to moderate	No	No		Normal health status	No	Recovered	Fatigue	mMRC grade 0	No depression	Mild to moderate anxiety	No stress	1	1	1	2	2	85	No		No				No	No	No		Non-smoker	19.3698	No	No	Vocational training or specialized baccalaureate	Student	<6'000 CHF
219	40-64 years	male	213	No	0		Asymptomatic	No	No		Normal health status	No	Recovered	No fatigue	mMRC grade 0	No depression	No anxiety	No stress	1	1	1	1	1	90	Yes	1-2 GP visits	No				Yes	Yes	No		Non-smoker	58.3891	No	No	Vocational training or specialized baccalaureate	Employed	<6'000 CHF
220	18-39 years	male	175	Yes	5	10	Severe to very severe	No	No		Normal health status	No	Recovered	No fatigue	mMRC grade 0	No depression	No anxiety	No stress	1	1	1	1	1	85	No		No				No	No	No		Ex-smoker	24.7721	No	No	Vocational training or specialized baccalaureate	Employed	<6'000 CHF
221	65+ years	female	176	Yes	1	25	Mild to moderate	No	No		Normal health status	No	Recovered	No fatigue		No depression	No anxiety	No stress	1	1	1	1	1	94	No		No				No	No	No		Non-smoker	22.7694	No	No	Vocational training or specialized baccalaureate	Retired	<6'000 CHF
222	18-39 years	female	173	Yes	10	18	Severe to very severe	No	No		Normal health status	No	Recovered	No fatigue	mMRC grade 0	No depression	No anxiety	No stress	1	1	1	1	1	100	No		Yes	1-2 hotline calls			No	Yes	No		Smoker	18.3768	No	No	Higher technical school or college	Employed	6'000 - 12'000 CHF
223	40-64 years	female	202	No	0		Asymptomatic	No	No		Normal health status	No	Recovered	Fatigue	mMRC grade 1	No depression	Mild to moderate anxiety	No stress	2	1	2	2	1	70	Yes	1-2 GP visits	No				Yes	Yes	Yes	Non COVID-related diagnosis or unclear	Non-smoker		No	No	Higher technical school or college	Employed	<6'000 CHF
224	65+ years	female	173	Yes	6	23	Severe to very severe	Yes	No		Not back to normal health status	No	Not recovered	No fatigue	mMRC grade 1	No depression	Mild to moderate anxiety	No stress	3	1	1	3	1	80	Yes	1-2 GP visits	No		No		Yes	Yes	No		Non-smoker	23.03	Yes	No	Vocational training or specialized baccalaureate	Retired	<6'000 CHF
225	40-64 years	male	173	Yes	7	8	Severe to very severe	No	No		Not back to normal health status	No	Not recovered	No fatigue	mMRC grade 0	No depression	No anxiety	No stress	1	1	1	2	1	88	No		No				No	No	No		Non-smoker	27.7575	Yes	No	University	Employed	>12'000 CHF
226	18-39 years	male	187	No	0		Asymptomatic	No	No		Normal health status	No	Recovered	No fatigue	mMRC grade 0	No depression	No anxiety	No stress	1	1	1	1	1	100	No		No				No	No	No		Non-smoker	20.0104	No	No	Vocational training or specialized baccalaureate	Student	<6'000 CHF
227	18-39 years	male	238	Yes	6	4	Severe to very severe	No	No		Normal health status	No	Recovered	No fatigue	mMRC grade 0	No depression	No anxiety		1	1	1	1	1	79			No						Yes	Non COVID-related diagnosis or unclear	Smoker	25.3069	No	No	Vocational training or specialized baccalaureate	Employed	<6'000 CHF
228	18-39 years	male	246	Yes	4	28	Severe to very severe	No	No		Normal health status	No	Recovered	Fatigue	mMRC grade 0	No depression	No anxiety	No stress	1	1	1	1	1	95	Yes	1-2 GP visits	No				Yes	Yes	No		Smoker	24.8971	No	No	Vocational training or specialized baccalaureate		<6'000 CHF
229	40-64 years	female	208	Yes	4	70	Mild to moderate	No	No		Not back to normal health status	No	Not recovered	Fatigue	mMRC grade 0	No depression	Mild to moderate anxiety	Mild to moderate stress	1	1	1	2	2	85	No		No				No	No	No		Ex-smoker	23.7387	No	No	Vocational training or specialized baccalaureate	Employed	<6'000 CHF
230	18-39 years	female	223	Yes	11	9	Severe to very severe	No	No		Normal health status	Yes	Not recovered	Fatigue	mMRC grade 0	No depression	Mild to moderate anxiety	No stress	1	1	1	1	3	74	No		No				No	No	No		Smoker	20.7008	No	No	Vocational training or specialized baccalaureate	Employed	<6'000 CHF
231	18-39 years	female	178	Yes	1	2	Mild to moderate	No	No		Normal health status	No	Recovered	No fatigue	mMRC grade 0	No depression	No anxiety	No stress	1	1	1	1	1	95	No		No				No	No	No		Non-smoker	22.7732	No	No	Higher technical school or college	Employed	<6'000 CHF
232	40-64 years	female	213	Yes	6	5	Severe to very severe	No	No		Normal health status	No	Recovered	Fatigue	mMRC grade 1	No depression	No anxiety	No stress	1	1	1	2	1	70	No		No				No	No	No		Non-smoker	27.31	No	No	Vocational training or specialized baccalaureate	Employed
233	40-64 years	female	179	Yes	9	15	Mild to moderate	No	No		Normal health status	Yes	Not recovered	Fatigue	mMRC grade 1	No depression	No anxiety	No stress	1	1	1	1	1	94	No		No				No	No	No		Ex-smoker	29.7458	No	No	Vocational training or specialized baccalaureate	Employed	6'000 - 12'000 CHF
234	40-64 years	male	258	Yes	3	2	Mild to moderate	No	No		Normal health status	Yes	Not recovered	Fatigue	mMRC grade 0	No depression	Mild to moderate anxiety	Mild to moderate stress	1	1	1	1	3	85	No		No				No	No	No		Non-smoker	35.083	No	No	Vocational training or specialized baccalaureate		6'000 - 12'000 CHF
235	18-39 years	female	165	Yes	5	6	Mild to moderate	No	No		Normal health status	No	Recovered	Fatigue	mMRC grade 1	No depression	Mild to moderate anxiety	Mild to moderate stress	1	1	2	1	2	84	No		No				No	No	No		Smoker	21.5139	No	No	University	Employed	<6'000 CHF
236	40-64 years	female	164	No	0		Asymptomatic	No	No		Normal health status	No	Recovered	Fatigue	mMRC grade 0	No depression	No anxiety	No stress	1	1	1	1	1	86	No		No				No	No	No		Non-smoker	21.6049	Yes	No	University	Employed	>12'000 CHF
237	18-39 years	female	220	Yes	4	10	Mild to moderate	No	No		Normal health status	No	Recovered	No fatigue	mMRC grade 0	No depression	No anxiety	No stress	1	1	1	1	3	92	Yes	1-2 GP visits	No				Yes	Yes	No		Non-smoker	18.0662	No	No	Higher technical school or college	Employed	6'000 - 12'000 CHF
238	18-39 years	male	222	Yes	5	5	Mild to moderate	No	No		Normal health status	No	Recovered	Fatigue	mMRC grade 1	Mild to moderate depression	No anxiety	No stress	1	1	1	2	3	91	No		No				No	No	No		Non-smoker	20.9024	No	No	Vocational training or specialized baccalaureate	Student	>12'000 CHF
239	40-64 years	male	241	Yes	8	10	Severe to very severe	No	No		Normal health status	No	Recovered	No fatigue	mMRC grade 0	Mild to moderate depression	Mild to moderate anxiety	No stress	1	1	1	1	2	89	No		No				No	No	No		Smoker	29.0787	No	No	University	Employed	>12'000 CHF
240	40-64 years	female	205	Yes	1	1	Mild to moderate	No	No		Normal health status	No	Recovered	No fatigue	mMRC grade 1	No depression	No anxiety	No stress	1	1	1	2	1	87	No		No				No	No	No		Non-smoker	56.7875	No	No	Vocational training or specialized baccalaureate	Employed	<6'000 CHF
241	18-39 years	female	271	Yes	8	1	Mild to moderate	No	No		Normal health status	No	Recovered	No fatigue	mMRC grade 0	No depression	No anxiety	No stress	1	1	1	1	1	81	Yes	1-2 GP visits	No				Yes	Yes	Yes	COVID-related complication (self-evaluated)	Ex-smoker	26.2188	No	No	Higher technical school or college	Employed	<6'000 CHF
242	18-39 years	female	214	Yes	9	12	Severe to very severe	No	No		Normal health status	Yes	Not recovered	Fatigue	mMRC grade 1	No depression	Severe to very severe anxiety	Mild to moderate stress	1	1	1	2	2	70	No		No				No	No	No		Ex-smoker	21.201	Yes	No	University	Employed	6'000 - 12'000 CHF
243	65+ years	male	186	Yes	3	3	Mild to moderate	No	No		Normal health status	No	Recovered	Fatigue	mMRC grade 0	Severe to very severe depression	Mild to moderate anxiety	Mild to moderate stress	1	1	1	2	3	72	No		No				No	No	No		Ex-smoker	24.2215	Yes	No	University	Retired	6'000 - 12'000 CHF
244	40-64 years	female	222	Yes	8	7	Mild to moderate	No	No		Normal health status	No	Recovered	No fatigue	mMRC grade 0	No depression	No anxiety	No stress	1	1	1	1	1				No						No		Non-smoker	30.8463	No	No	Vocational training or specialized baccalaureate	Employed	6'000 - 12'000 CHF
245	65+ years	female	220	Yes	8		Severe to very severe	No	No		Not back to normal health status	Yes	Not recovered						1	1	2	2	1	88	Yes	≥6 GP visits	No				Yes	Yes	Yes	COVID-related complication (medical evaluation)	Non-smoker	23.4375	Yes	No	Vocational training or specialized baccalaureate	Employed	<6'000 CHF
246	40-64 years	male	222	Yes	3	21	Mild to moderate	No	No		Not back to normal health status	Yes	Not recovered	Fatigue	mMRC grade 0	No depression	No anxiety	No stress	1	1	1	3	1		No		No				No	No	No		Smoker	39.2465	Yes	No	Vocational training or specialized baccalaureate	Employed	6'000 - 12'000 CHF
247	18-39 years	male	222	Yes	5	28	Mild to moderate	No	No		Normal health status	No	Recovered	Fatigue		No depression	No anxiety	No stress	1	1	1	1	1	90	No		No				No	No	No		Non-smoker	34.7178	No	No	Vocational training or specialized baccalaureate	Employed	>12'000 CHF
248	40-64 years	female	179	Yes	6	8	Severe to very severe	No	No		Normal health status	No	Recovered	Fatigue	mMRC grade 0	No depression	Mild to moderate anxiety	Mild to moderate stress	1	1	1	1	1	78	Yes	3-5 GP visits	No				Yes	Yes	No		Ex-smoker	25.9107	No	No	Higher technical school or college	Retired	<6'000 CHF
249	40-64 years	male	236	Yes	6	11	Severe to very severe	No	No		Not back to normal health status	Yes	Not recovered	Fatigue	mMRC grade 0	No depression	No anxiety	No stress	1	1	1	2	1	86	No		No				No	No	No		Non-smoker	21.7993	Yes	Yes	Vocational training or specialized baccalaureate	Employed	6'000 - 12'000 CHF
250	18-39 years	female	202	Yes	13	14	Severe to very severe	No	No		Not back to normal health status	Yes	Not recovered	Fatigue	mMRC grade 0	Mild to moderate depression	Mild to moderate anxiety	No stress	1	1	1	1	2	90	Yes	3-5 GP visits	No				Yes	Yes	No		Ex-smoker	19.1327	No	No	University	Employed	6'000 - 12'000 CHF
251	65+ years	male	313	Yes	5	16	Severe to very severe	Yes	No		Normal health status	No	Recovered	Fatigue	mMRC grade 0	No depression	No anxiety	No stress	1	1	1	3	1	24	Yes	≥6 GP visits	No		No		Yes	Yes	No		Non-smoker	25.8806	Yes	No	Vocational training or specialized baccalaureate	Retired	6'000 - 12'000 CHF
252	65+ years	female	227	No	0		Asymptomatic	Yes	No		Normal health status	No	Recovered	No fatigue	mMRC grade 0	No depression	No anxiety	No stress	1	1	1	2	2	82			No		No				Yes	Non COVID-related diagnosis or unclear	Non-smoker	18.9453	No	No	University	Employed
253	40-64 years	male	239	Yes	6	18	Mild to moderate	No	No		Not back to normal health status	Yes	Not recovered	Fatigue	mMRC grade 0	No depression	Mild to moderate anxiety	No stress	1	1	1	2	2	65	No		No				No	No	No		Smoker	25.1063	No	No	Higher technical school or college	Employed	6'000 - 12'000 CHF
254	18-39 years	male	234	Yes	1	0.083	Mild to moderate	No	No		Normal health status	No	Recovered	Fatigue	mMRC grade 0	No depression	No anxiety	No stress	1	1	1	1	1	95	No		No				No	No	No		Non-smoker	23.9591	No	No	Vocational training or specialized baccalaureate	Student
255	40-64 years	female	251	Yes	5	42	Mild to moderate	No	No		Normal health status	No	Recovered	Fatigue	mMRC grade 0	No depression	No anxiety	No stress	1	1	1	1	1	90	No		No				No	No	No		Ex-smoker	28.306	No	No	University	Employed	6'000 - 12'000 CHF
256	65+ years	male	231	Yes	7	20	Mild to moderate	Yes	No		Normal health status	Yes	Not recovered	No fatigue	mMRC grade 0	No depression	No anxiety	No stress	1	1	1	2	1	81	Yes	1-2 GP visits	No		No		Yes	Yes	No		Non-smoker	26.3158	Yes	No	University	Retired	<6'000 CHF
257	40-64 years	male	218	Yes	5	10	Mild to moderate	No	No		Normal health status	No	Recovered	No fatigue	mMRC grade 0	No depression	No anxiety	No stress	1	1	1	3	2	80	Yes	1-2 GP visits	No				Yes	Yes	No		Ex-smoker	22.1367	Yes	No	None or mandatory school	Unemployed or other	<6'000 CHF
258	40-64 years	male	227	Yes	3	10	Mild to moderate	No	No		Normal health status	No	Recovered	Fatigue	mMRC grade 0	No depression	No anxiety	No stress	1	1	1	1	1	89	Yes	3-5 GP visits	Yes	1-2 hotline calls			Yes	Yes	Yes	COVID-related complication (self-evaluated)	Non-smoker	26.5832	No	No	University	Employed	>12'000 CHF
259	18-39 years	female	155	Yes	5	6.5	Mild to moderate	No	No		Not back to normal health status	No	Not recovered	Fatigue	mMRC grade 0	No depression	No anxiety	No stress	1	1	2	1	1	78	No		No				No	No	No		Non-smoker	23.8754	No	No	Higher technical school or college	Unemployed or other
260	18-39 years	female	168	Yes	6	2.5	Mild to moderate	No	No		Normal health status	No	Recovered	Fatigue	mMRC grade 0	Mild to moderate depression	No anxiety	No stress	1	1	1	1	3	92	No		No				No	No	No		Smoker	21.3039	No	No	Vocational training or specialized baccalaureate	Unemployed or other	<6'000 CHF
261	40-64 years	male	225	Yes	4	14	Mild to moderate	No	No		Normal health status	Yes	Not recovered	No fatigue		No depression	No anxiety	No stress	1	1	1	1	3	90	Yes	1-2 GP visits	No				Yes	Yes	No		Smoker	23.5666	No	No	University	Employed	>12'000 CHF
262	40-64 years	female	247	Yes	2	28	Severe to very severe	Yes	No		Normal health status	No	Recovered	No fatigue	mMRC grade 0	No depression	Mild to moderate anxiety	No stress	1	1	1	2	1	91	Yes	3-5 GP visits	No		No		Yes	Yes	No		Non-smoker	20.0155	Yes	No	University	Employed	>12'000 CHF
263	18-39 years	male	271	Yes	12	14	Severe to very severe	No	No		Normal health status	No	Recovered	Fatigue	mMRC grade 0	Mild to moderate depression	Severe to very severe anxiety	No stress	1	1	1	2	1	93	Yes	3-5 GP visits	No				Yes	Yes	No		Ex-smoker	20.8307	No	No	University	Employed	>12'000 CHF
264	40-64 years	female	175	Yes	4	28	Mild to moderate	No	No		Normal health status	No	Recovered	No fatigue	mMRC grade 0	No depression	Mild to moderate anxiety	No stress	1	1	1	3	1	85	Yes	1-2 GP visits	No				Yes	Yes	No		Ex-smoker	20.2812	No	No	Vocational training or specialized baccalaureate	Employed	6'000 - 12'000 CHF
265	18-39 years	male	216	Yes	8	23	Severe to very severe	No	No		Normal health status	No	Recovered	No fatigue	mMRC grade 0	No depression	No anxiety	No stress	1	1	1	1	1	80	No		No				No	No	No		Non-smoker	20.3804	No	No	Vocational training or specialized baccalaureate	Student	6'000 - 12'000 CHF
266	40-64 years	female	164	Yes	4	10	Mild to moderate	Yes	No		Normal health status	Yes	Not recovered	No fatigue	mMRC grade 0	No depression	No anxiety	No stress	1	1	1	1	1	95	Yes	1-2 GP visits	No		No		Yes	Yes	No		Non-smoker	25.7117	Yes	No	Vocational training or specialized baccalaureate	Retired	<6'000 CHF
267	40-64 years	female	182	Yes	14		Severe to very severe	Yes	No		Normal health status	No	Recovered	Fatigue	mMRC grade 0	Mild to moderate depression	Mild to moderate anxiety	Mild to moderate stress	2	1	1	2	1	88	No		No		No		No	No	No		Non-smoker	24.2424	No	No	Vocational training or specialized baccalaureate	Employed	6'000 - 12'000 CHF
268	40-64 years	female	218	No	0		Asymptomatic	No	No		Normal health status	No	Recovered	Fatigue	mMRC grade 0	No depression	No anxiety	No stress	1	1	1	1	2	84	No		No				No	No	No		Non-smoker	24.0346	Yes	No	Vocational training or specialized baccalaureate	Unemployed or other
269	18-39 years	male	210	Yes	9	12	Mild to moderate	No	No		Normal health status	Yes	Not recovered	Fatigue	mMRC grade 0	Mild to moderate depression	Mild to moderate anxiety	Severe to very severe stress	1	1	2	1	2	90	Yes	3-5 GP visits	No				Yes	Yes	Yes	Non COVID-related diagnosis or unclear	Ex-smoker	24.6914	No	No	University	Unemployed or other	<6'000 CHF
270	18-39 years	female	268	Yes	7	15	Severe to very severe	No	No		Normal health status	No	Recovered	Fatigue	mMRC grade 0	No depression	Mild to moderate anxiety	No stress	1	1	1	1	1	91	No		No				No	No	No		Non-smoker	21.7776	No	No	Higher technical school or college	Employed	6'000 - 12'000 CHF
271	40-64 years	female	219	Yes	9	21	Severe to very severe	No	No		Not back to normal health status	Yes	Not recovered	No fatigue	mMRC grade 0	Mild to moderate depression	Severe to very severe anxiety	Mild to moderate stress	1	1	2	2	2	75	Yes	1-2 GP visits	Yes	3-5 hotline calls			Yes	Yes	No		Smoker	28.6288	Yes	No	Vocational training or specialized baccalaureate	Employed	<6'000 CHF
272	40-64 years	male	181	Yes	9	1	Mild to moderate	No	No		Normal health status	Yes	Not recovered	No fatigue		Mild to moderate depression	No anxiety	Mild to moderate stress	1	1	1	1	2	85	No		No				No	No	No		Non-smoker	20.9402	No	No	Higher technical school or college	Employed	>12'000 CHF
273	18-39 years	male	269	Yes	8	5	Severe to very severe	No	No		Normal health status	No	Recovered	Fatigue	mMRC grade 0	Mild to moderate depression	Mild to moderate anxiety	Mild to moderate stress	1	1	1	1	1	83	No		No				No	No	No		Non-smoker	22.4088	No	No	Higher technical school or college	Employed	6'000 - 12'000 CHF
274	40-64 years	male	170	Yes	1	3	Mild to moderate	No	No		Normal health status	No	Recovered	No fatigue	mMRC grade 0	No depression	No anxiety	No stress	1	1	1	1	1	100	No		No				No	No	No		Non-smoker	22.7244	No	No	Higher technical school or college	Employed	>12'000 CHF
275	18-39 years	female	200	Yes	7	10	Mild to moderate	No	No		Normal health status	No	Recovered	Fatigue	mMRC grade 0	No depression	Mild to moderate anxiety	Mild to moderate stress	1	1	1	1	2	95	Yes	1-2 GP visits	No				Yes	Yes	No		Non-smoker	17.0993	No	No	University	Employed	>12'000 CHF
276	40-64 years	male	228	Yes	9	8	Severe to very severe	Yes	Yes	Yes	Normal health status	No	Recovered	Fatigue	mMRC grade 0	No depression	No anxiety	No stress	1	1	1	2	1	84	Yes	1-2 GP visits	No		No		Yes	Yes	No		Non-smoker	24.968	No	No	University	Employed	>12'000 CHF
277	40-64 years	male	199	Yes	3	8	Mild to moderate	Yes	No		Normal health status	No	Recovered	No fatigue	mMRC grade 0	No depression	No anxiety	No stress	1	1	1	1	1	85	No		No		No		No	No	No		Non-smoker	26.8406	Yes	Yes		Employed	6'000 - 12'000 CHF
278	18-39 years	female	217	Yes	5	30	Severe to very severe	Yes	No		Not back to normal health status	No	Not recovered	Fatigue	mMRC grade 1	Mild to moderate depression	Severe to very severe anxiety	Mild to moderate stress	4	1	3	2	2	81	Yes	1-2 GP visits	No		No		Yes	Yes	No		Non-smoker	32.7919	Yes	No	Vocational training or specialized baccalaureate	Employed	<6'000 CHF
279	65+ years	female	220	Yes	7	9	Severe to very severe	No	No		Not back to normal health status	Yes	Not recovered	No fatigue	mMRC grade 0	No depression	No anxiety	No stress	1	1	1	1	1	80	Yes	1-2 GP visits	No				Yes	Yes	No		Non-smoker	22.1453	Yes	No	University	Retired	<6'000 CHF
280	18-39 years	female	242	Yes	8	3	Severe to very severe	No	No		Normal health status	No	Recovered	Fatigue	mMRC grade 0	Mild to moderate depression	Severe to very severe anxiety	No stress	1	1	1	1	1	97	No		No				No	No	No		Non-smoker	26.7094	No		None or mandatory school	Unemployed or other
281	18-39 years	female	161	Yes	7	7	Mild to moderate	No	No		Normal health status	No	Recovered	Fatigue	mMRC grade 0	No depression	No anxiety	No stress	1	1	1	1	1	90	No		No				No	No	No		Non-smoker	19.1111	No	No	Vocational training or specialized baccalaureate	Student	<6'000 CHF
282	18-39 years	female	160	Yes	14	13	Severe to very severe	No	No		Not back to normal health status	No	Not recovered	Fatigue	mMRC grade 0	Mild to moderate depression	Mild to moderate anxiety	No stress	2	1	1	1	3	77	Yes	1-2 GP visits	No				Yes	Yes	No		Non-smoker	18.4672	No	No	Vocational training or specialized baccalaureate	Employed	6'000 - 12'000 CHF
283	40-64 years	female	221	Yes	15	18	Severe to very severe	Yes	No		Normal health status	No	Recovered	No fatigue	mMRC grade 1	No depression	No anxiety	No stress	1	1	1	2	1	90	Yes	1-2 GP visits	No		No		Yes	Yes	No		Ex-smoker	29.3848	No	No	Higher technical school or college	Employed	6'000 - 12'000 CHF
284	65+ years	male	181	Yes	3	7	Severe to very severe	Yes	No		Normal health status	No	Recovered	No fatigue	mMRC grade 0	No depression	No anxiety	No stress	1	1	1	1	1	82	Yes	1-2 GP visits	No		No		Yes	Yes	Yes	Non COVID-related diagnosis or unclear	Ex-smoker	29.6084	Yes	Yes	None or mandatory school	Retired	<6'000 CHF
285	18-39 years	male	233	Yes	8	20	Severe to very severe	No	No		Normal health status	No	Recovered	No fatigue	mMRC grade 0	No depression	No anxiety	No stress	1	1	1	1	1	85	No		No				No	No	No		Smoker	22.3517	No	No	University	Employed	6'000 - 12'000 CHF
286	18-39 years	female	161	Yes	2	4	Mild to moderate	No	No		Not back to normal health status	No	Not recovered	Fatigue	mMRC grade 0	Mild to moderate depression	Mild to moderate anxiety	No stress	1	1	1	1	2	75	Yes	1-2 GP visits	No				Yes	Yes	Yes	Non COVID-related diagnosis or unclear	Smoker	25.2174	No	No	University	Employed	6'000 - 12'000 CHF
287	40-64 years	male	151	Yes	10	20	Severe to very severe	Yes	No		Normal health status	No	Recovered	No fatigue	mMRC grade 0	Severe to very severe depression	Severe to very severe anxiety	Mild to moderate stress	1	1	1	1	1	95	Yes	1-2 GP visits	No		No		Yes	Yes	No		Ex-smoker	24.811	No	No	University	Employed	>12'000 CHF
288	18-39 years	female	217	Yes	2	7	Mild to moderate	No	No		Not back to normal health status	No	Not recovered	Fatigue	mMRC grade 0	No depression	No anxiety	No stress	1	1	1	1	1	82	No		No				No	No	No		Ex-smoker	25.2826	No	No	Higher technical school or college	Employed	<6'000 CHF
289	18-39 years	male	180	Yes	11	1	Mild to moderate	No	No		Normal health status	No	Recovered	No fatigue	mMRC grade 0	No depression	No anxiety	No stress	1	1	1	1	1	85	No		No				No	No	No		Non-smoker	22.206	No	No	University	Employed	6'000 - 12'000 CHF
290	40-64 years	female	229	Yes	5	3.5	Severe to very severe	No	No		Normal health status	Yes	Not recovered	Fatigue	mMRC grade 1	Mild to moderate depression	Mild to moderate anxiety	No stress	1	1	1	1	1	65	Yes	1-2 GP visits	No				Yes	Yes	No		Non-smoker	37.8906	Yes	No	University	Employed	6'000 - 12'000 CHF
291	40-64 years	male	219	Yes	2	10	Severe to very severe	Yes	No		Not back to normal health status	No	Not recovered	Fatigue	mMRC grade 1	No depression	No anxiety	No stress	1	1	3	1	1	80	Yes	1-2 GP visits	Yes		No		Yes	Yes	Yes	COVID-related complication (medical evaluation)	Ex-smoker	24.5932	No	No	University	Employed	>12'000 CHF
292	18-39 years	male	181	Yes	3	35	Mild to moderate	No	No		Normal health status	No	Recovered	Fatigue	mMRC grade 0	No depression	No anxiety	No stress	1	1	1	1	1	85	No		No				No	No	No		Non-smoker	24.2513	No	No	Higher technical school or college	Employed	6'000 - 12'000 CHF
293	18-39 years	male	229	Yes	5	7	Mild to moderate	No	No		Normal health status	No	Recovered	Fatigue	mMRC grade 0	No depression	No anxiety	No stress	1	1	1	1	1	97	No		No				No	No	No		Ex-smoker	27.4145	No	No	University	Employed	>12'000 CHF
294	40-64 years	female	214	Yes	6	14	Severe to very severe	No	No		Normal health status	No	Recovered	Fatigue	mMRC grade 1	Mild to moderate depression	No anxiety	No stress	1	1	1	1	3	70	No		No				No	No	No		Non-smoker	27.0552	No	No	University	Unemployed or other	>12'000 CHF
295	18-39 years	male	227	Yes	15	3.5	Mild to moderate	No	No		Normal health status	No	Recovered	No fatigue	mMRC grade 0	No depression	No anxiety	No stress	1	1	1	1	1	81	No		No				No	No	No		Ex-smoker	22.2222	No	No	Vocational training or specialized baccalaureate	Employed	<6'000 CHF
296	40-64 years	female	222	Yes	8	47	Severe to very severe	Yes	No		Not back to normal health status	No	Not recovered	Fatigue	mMRC grade 1	Mild to moderate depression	Mild to moderate anxiety	No stress	1	1	1	2	1	80	Yes	1-2 GP visits	Yes	1-2 hotline calls	No		Yes	Yes	No		Non-smoker	22.0243	No	No	Vocational training or specialized baccalaureate	Unemployed or other
297	40-64 years	female	217	Yes	4	8	Mild to moderate	No	No		Normal health status	No	Recovered	No fatigue	mMRC grade 0	No depression	No anxiety	No stress	1	1	1	1	1	80	No		No				No	No	No		Ex-smoker	30.0712	No	No	Higher technical school or college	Employed	6'000 - 12'000 CHF
298	18-39 years	male	168	Yes	4	4	Mild to moderate	No	No		Normal health status	Yes	Not recovered	Fatigue	mMRC grade 0	No depression	No anxiety	No stress	1	1	1	1	1	90	No		No				No	No	No		Ex-smoker	25.7725	No	No	Higher technical school or college	Employed	6'000 - 12'000 CHF
299	40-64 years	female	225	Yes	19	10	Severe to very severe	Yes	No		Normal health status	No	Recovered		mMRC grade 1				1	1	1	3	2				No		No				No		Non-smoker	31.25	Yes	No	None or mandatory school	Employed
300	65+ years	female	202	Yes	5	10	Mild to moderate	Yes	No		Normal health status	No	Recovered	No fatigue	mMRC grade 0	No depression	Mild to moderate anxiety	No stress	1	1	1	1	1	90	Yes	1-2 GP visits	Yes	1-2 hotline calls	No		Yes	Yes	No		Non-smoker	21.0938	No	No	Higher technical school or college	Retired	6'000 - 12'000 CHF
301	65+ years	male	221	Yes	14	10	Severe to very severe	No	No		Normal health status	No	Recovered	Fatigue	mMRC grade 0	Mild to moderate depression	No anxiety	No stress	1	1	1	2	1	90	Yes	1-2 GP visits	No				Yes	Yes	No		Ex-smoker	28.7347	Yes	No	Higher technical school or college	Retired	>12'000 CHF
302	18-39 years	female	230	Yes	7	5	Mild to moderate	No	No		Normal health status	No	Recovered	No fatigue	mMRC grade 0	Mild to moderate depression	Mild to moderate anxiety	No stress	1	1	1	1	1	95	No		No				No	No	No		Smoker	22.2656	Yes	Yes	Vocational training or specialized baccalaureate	Employed	6'000 - 12'000 CHF
303	18-39 years	female	220	Yes	5	30	Mild to moderate	No	No		Normal health status	No	Recovered	Fatigue	mMRC grade 0	No depression	No anxiety	No stress	1	1	1	2	1	85	No		No				No	No	No		Ex-smoker	22.3478	No	No	University	Employed	6'000 - 12'000 CHF
304	18-39 years	male	163	Yes	3	2	Mild to moderate	No	No		Normal health status	No	Recovered	No fatigue	mMRC grade 0	No depression	No anxiety	No stress	1	1	1	1	1	85	No		No				No	No	No		Non-smoker	20.898	No	No	Vocational training or specialized baccalaureate	Employed	6'000 - 12'000 CHF
305	40-64 years	male	230	Yes	6	12	Severe to very severe	Yes	No		Normal health status	No	Recovered	Fatigue	mMRC grade 0	No depression	No anxiety	No stress	1	1	1	1	1	95	No		No		No		No	No	Yes	COVID-related complication (medical evaluation)	Non-smoker	24.0741	No	No	Higher technical school or college	Employed	6'000 - 12'000 CHF
306	65+ years	female	219	Yes	5	14	Mild to moderate	No	No		Normal health status	No	Recovered	Fatigue	mMRC grade 1	No depression	Mild to moderate anxiety	No stress	1	1	1	2	2	90	No		No				No	No	No		Ex-smoker	33.305	Yes	No	Vocational training or specialized baccalaureate	Retired	6'000 - 12'000 CHF
307	65+ years	male	161	Yes	3	3	Mild to moderate	No	No		Normal health status	No	Recovered	No fatigue	mMRC grade 0	No depression	Mild to moderate anxiety	No stress	1	1	1	1	1	86	Yes	1-2 GP visits	No				Yes	Yes	No		Ex-smoker	21.7365	No	No	University	Retired	>12'000 CHF
308	40-64 years	male	215	No	0		Asymptomatic	No	No		Normal health status	No	Recovered	No fatigue	mMRC grade 0	No depression	No anxiety	No stress	1	1	1	1	1	75	No		No				No	No	No		Non-smoker	23.9912	No	No	University	Employed	>12'000 CHF
309	18-39 years	male	168	Yes	2	11	Mild to moderate	No	No		Normal health status	No	Recovered	Fatigue	mMRC grade 0	No depression	No anxiety	No stress	1	1	1	1	1	75	No		No				No	No	No		Ex-smoker	26.5432	No	No	Vocational training or specialized baccalaureate	Employed	6'000 - 12'000 CHF
310	65+ years	male	229	Yes	5	7	Mild to moderate	No	No		Normal health status	No	Recovered	No fatigue	mMRC grade 0	No depression	No anxiety	No stress	1	1	1	1	1	95	No		No				No	No	No		Ex-smoker	27.1708	Yes	Yes	Vocational training or specialized baccalaureate	Retired	<6'000 CHF
311	40-64 years	male	205	Yes	3	9	Mild to moderate	No	No		Normal health status	No	Recovered	No fatigue	mMRC grade 0	No depression	No anxiety	No stress	1	1	1	1	1	95	No		No				No	No	No		Non-smoker	22.4982	Yes	No	University	Employed	>12'000 CHF
312	40-64 years	male	190	Yes	16	5	Severe to very severe	Yes	No		Not back to normal health status	No	Not recovered	Fatigue	mMRC grade 0	No depression	Mild to moderate anxiety	No stress	2	1	1	1	2	80	No		No		No		No	No	Yes	COVID-related complication (self-evaluated)	Smoker	21.1389	No	No	Vocational training or specialized baccalaureate	Employed	<6'000 CHF
313	18-39 years	male	169	Yes	2	1	Mild to moderate	No	No		Normal health status	No	Recovered	Fatigue		Mild to moderate depression	No anxiety	No stress	1	1	1	2	2	70	No		No				No	No	No		Smoker	27.227	No	No	Higher technical school or college	Employed	6'000 - 12'000 CHF
314	40-64 years	male	280	Yes	10	25	Mild to moderate	No	No		Normal health status	No	Recovered	No fatigue	mMRC grade 0	No depression	No anxiety	No stress	1	1	1	2	1	75	No		No				No	No	No		Non-smoker	25.3815	Yes	No	Vocational training or specialized baccalaureate	Retired	>12'000 CHF
315	18-39 years	female	223	Yes	7	10	Mild to moderate	No	No		Normal health status	No	Recovered	Fatigue	mMRC grade 0	Mild to moderate depression	No anxiety	No stress	1	1	1	2	4	80	No		Yes	1-2 hotline calls			No	Yes	No		Non-smoker	20.5693	No	No	Higher technical school or college	Employed	<6'000 CHF
316	40-64 years	male	172	Yes	8	16	Severe to very severe	No	No		Not back to normal health status	No	Not recovered	Fatigue	mMRC grade 1	No depression	No anxiety	No stress	1	1	1	2	1	90	Yes	1-2 GP visits	No				Yes	Yes	No		Ex-smoker	29.8028	Yes	Yes	Higher technical school or college	Employed	6'000 - 12'000 CHF
317	40-64 years	female	222	Yes	9	35	Severe to very severe	Yes	Yes	Yes	Not back to normal health status	No	Not recovered	Fatigue	mMRC grade 0	Severe to very severe depression	Severe to very severe anxiety	Severe to very severe stress	2	1	2	4	3	34	Yes	≥6 GP visits	No		No		Yes	Yes	Yes	COVID-related complication (medical evaluation)	Non-smoker	31.2295	Yes	No	None or mandatory school	Unemployed or other	<6'000 CHF
318	18-39 years	male	164	Yes	2	8	Mild to moderate	No	No		Normal health status	No	Recovered	Fatigue	mMRC grade 0	No depression	No anxiety	No stress	1	1	1	1	2		No		No				No	No	No		Non-smoker	28.9941	No	No	Higher technical school or college	Employed	6'000 - 12'000 CHF
319	40-64 years	female	160	No	0		Asymptomatic	No	No		Normal health status	No	Recovered	Fatigue	mMRC grade 0	Mild to moderate depression	Mild to moderate anxiety	Mild to moderate stress	1	1	1	1	1	100	No		No				No	No	No		Smoker		No	No	Vocational training or specialized baccalaureate	Employed	<6'000 CHF
320	65+ years	female	226	Yes	12	21	Severe to very severe	No	No		Not back to normal health status	Yes	Not recovered	No fatigue	mMRC grade 0	No depression	Mild to moderate anxiety	No stress	3	1	1	3	1	75	No		No				No	No	No		Ex-smoker	34.5168	No	No	Higher technical school or college	Retired	<6'000 CHF
321	40-64 years	male	173	No	0		Asymptomatic	No	No		Normal health status	No	Recovered	No fatigue		No depression	No anxiety	No stress	1	1	1	2	1	82	No		Yes	1-2 hotline calls			No	Yes	No		Non-smoker	25	Yes	Yes	Higher technical school or college	Employed	6'000 - 12'000 CHF
322	40-64 years	female	249	Yes	9	30	Severe to very severe	No	No		Not back to normal health status	Yes	Not recovered	No fatigue	mMRC grade 1	No depression	No anxiety	No stress	1	1	1	1	1	79	No		Yes				No	Yes	Yes	Non COVID-related diagnosis or unclear	Ex-smoker		Yes	Yes	Vocational training or specialized baccalaureate	Unemployed or other	<6'000 CHF
323	65+ years	male	217	Yes	9	10	Severe to very severe	Yes	Yes	Yes	Normal health status	No	Recovered	No fatigue	mMRC grade 1	No depression	No anxiety	No stress	2	1	1	2	1	74	Yes	1-2 GP visits	No		Yes	1	Yes	Yes	Yes	Non COVID-related diagnosis or unclear	Non-smoker	24.858	No	No	Vocational training or specialized baccalaureate	Retired	<6'000 CHF
324	18-39 years	female	185	Yes	2	20	Severe to very severe	No	No		Not back to normal health status	Yes	Not recovered	Fatigue	mMRC grade 0	No depression	No anxiety	Mild to moderate stress	1	1	1	2	1	80	Yes	1-2 GP visits	No				Yes	Yes	Yes	Non COVID-related diagnosis or unclear	Non-smoker	20.7008	No	No	University	Employed	>12'000 CHF
325	40-64 years	female	222	Yes	7	10	Severe to very severe	No	No		Not back to normal health status	No	Not recovered	Fatigue	mMRC grade 0	Mild to moderate depression	Mild to moderate anxiety	Mild to moderate stress	3	1	1	3	3	70	No		No				No	No	No		Ex-smoker	26.5731	Yes	Yes	Vocational training or specialized baccalaureate	Employed	>12'000 CHF
326	18-39 years	female	240	Yes	3	21	Mild to moderate	No	No		Normal health status	No	Recovered	No fatigue		No depression	No anxiety	No stress	1	1	1	1	1	93	No		No				No	No	No		Non-smoker	24.1415	No	No	Vocational training or specialized baccalaureate	Employed	<6'000 CHF
327	18-39 years	male	218	Yes	7	25	Mild to moderate	No	No		Normal health status	No	Recovered	Fatigue		No depression	No anxiety	No stress	1	1	1	1	3	75	No		No				No	No	No		Non-smoker	22.4982	Yes	No	Higher technical school or college	Employed	6'000 - 12'000 CHF
328	18-39 years	male	163	Yes	10	56	Severe to very severe	No	No		Not back to normal health status	Yes	Not recovered	Fatigue	mMRC grade 1	Mild to moderate depression	Mild to moderate anxiety	Mild to moderate stress	1	1	1	1	2	80	No		No				No	No	No		Smoker	27.1669	No	No	Vocational training or specialized baccalaureate	Employed	<6'000 CHF
329	40-64 years	female	277	Yes	9	2	Mild to moderate	No	No		Normal health status	No	Recovered	Fatigue	mMRC grade 0	No depression	No anxiety	No stress	1	1	1	1	1	80	No		No				No	No	No		Ex-smoker	20.7967	No	No	University	Employed	<6'000 CHF
330	40-64 years	male	226	Yes	11	30	Severe to very severe	Yes	No		Normal health status	No	Recovered	Fatigue	mMRC grade ≥2	No depression	No anxiety	No stress	1	1	1	1	1	80	Yes	1-2 GP visits	No		Yes	1	Yes	Yes	No		Non-smoker	27.7778	No	No	Higher technical school or college	Employed	6'000 - 12'000 CHF
331	18-39 years	female	219	No	0		Asymptomatic	No	No		Normal health status	No	Recovered	Fatigue	mMRC grade 1	Severe to very severe depression	Mild to moderate anxiety	Mild to moderate stress	2	1	4	3	3	50	Yes	3-5 GP visits	No				Yes	Yes	Yes	Non COVID-related diagnosis or unclear	Non-smoker	33.1863	No	No	Vocational training or specialized baccalaureate	Unemployed or other	6'000 - 12'000 CHF
332	40-64 years	female	219	Yes	11	14	Severe to very severe	No	No		Normal health status	No	Recovered	No fatigue	mMRC grade 0	No depression	No anxiety	No stress	1	1	1	1	1	100	No		No				No	No	No		Ex-smoker	23.03	No	No	Vocational training or specialized baccalaureate	Unemployed or other	>12'000 CHF
333	40-64 years	male	160	Yes	3	14	Mild to moderate	No	No		Normal health status	Yes	Not recovered	No fatigue		No depression	Mild to moderate anxiety	No stress	1	1	1	1	2		No		No				No	No	No		Non-smoker	25.2493	No	No	None or mandatory school	Employed	<6'000 CHF
334	18-39 years	female	226	No	0		Asymptomatic	No	No		Normal health status	No	Recovered	Fatigue	mMRC grade 0	Severe to very severe depression	No anxiety	Mild to moderate stress	1	1	1	1	1	86	No		No				No	No	Yes	COVID-related complication (medical evaluation)	Ex-smoker	24.4418	No	No	University	Employed	>12'000 CHF
335	40-64 years	male	270	Yes	8	5	Mild to moderate	No	No		Normal health status	No	Recovered	No fatigue	mMRC grade 0	No depression	No anxiety	No stress	1	1	1	1	1	93	No		No				No	No	No		Ex-smoker	24.6181	Yes	No	University	Employed	>12'000 CHF
336	40-64 years	male	281	Yes	6	14	Mild to moderate	No	No		Normal health status	No	Recovered	Fatigue	mMRC grade ≥2	No depression	No anxiety	No stress	1	1	1	1	1		Yes	1-2 GP visits	No				Yes	Yes	Yes	Non COVID-related diagnosis or unclear	Ex-smoker	30.6689	Yes	No	Vocational training or specialized baccalaureate	Employed	6'000 - 12'000 CHF
337	40-64 years	male	279	Yes	2	5	Mild to moderate	No	No		Normal health status	No	Recovered	Fatigue	mMRC grade 0	No depression	No anxiety	No stress	1	1	1	1	1	90	No		No				No	No	No		Non-smoker	28.3937	Yes	No	Vocational training or specialized baccalaureate	Employed	6'000 - 12'000 CHF
338	18-39 years	female	162	No	0		Asymptomatic	No	No		Normal health status	No	Recovered	Fatigue	mMRC grade 0	Mild to moderate depression	No anxiety	Mild to moderate stress	1	1	1	1	2	85	No		No				No	No	No		Smoker	26.2596	No	No	Higher technical school or college	Employed	>12'000 CHF
339	40-64 years	male	292	Yes	12	5	Mild to moderate	No	No		Not back to normal health status	No	Not recovered	Fatigue	mMRC grade ≥2	Severe to very severe depression	Severe to very severe anxiety	Severe to very severe stress	3	1	2	3	5	35	Yes	3-5 GP visits	No				Yes	Yes	Yes	COVID-related complication (self-evaluated)	Smoker	30.2189	Yes	No	Higher technical school or college	Unemployed or other	6'000 - 12'000 CHF
340	18-39 years	male	309	Yes	8	28	Mild to moderate	No	No		Not back to normal health status	Yes	Not recovered	Fatigue		No depression	No anxiety	No stress	1	1	1	2	2	85	Yes	1-2 GP visits	No				Yes	Yes	No		Non-smoker	25.0298	No	No	University	Employed	>12'000 CHF
341	18-39 years	male	285	No	0		Asymptomatic	No	No		Normal health status	No	Recovered	Fatigue	mMRC grade 0	No depression	No anxiety	No stress	1	1	1	1	1	50	No		No				No	No	No		Non-smoker	21.7365	No	No	Vocational training or specialized baccalaureate	Student	6'000 - 12'000 CHF
342	18-39 years	female	168	Yes	11	21	Severe to very severe	No	No		Normal health status	No	Recovered	Fatigue	mMRC grade 0	Severe to very severe depression	Mild to moderate anxiety	Severe to very severe stress	1	1	1	2	3	70	No		No				No	No	No		Ex-smoker	23.1481	Yes	Yes	Vocational training or specialized baccalaureate	Employed	<6'000 CHF
343	65+ years	female	156	Yes	3	25	Mild to moderate	No	No		Not back to normal health status	No	Not recovered	No fatigue	mMRC grade 1	No depression	Mild to moderate anxiety	No stress	1	1	2	2	2	77	Yes	3-5 GP visits	No				Yes	Yes	Yes	COVID-related complication (medical evaluation)	Ex-smoker	23.8754	No	No
344	40-64 years	female	229	Yes	12	14	Severe to very severe	No	No		Normal health status	No	Recovered	No fatigue	mMRC grade 0	No depression	No anxiety	No stress	1	1	1	1	1	90	No		No				No	No	No		Ex-smoker	19.0039	No	No	Vocational training or specialized baccalaureate	Employed	6'000 - 12'000 CHF
345	65+ years	female	228	Yes	1	5	Mild to moderate	Yes	No		Normal health status	No	Recovered	No fatigue	mMRC grade 0	Mild to moderate depression	Mild to moderate anxiety	No stress	1	1	1	1	2	50	No		No		No		No	No	Yes	Non COVID-related diagnosis or unclear	Non-smoker	29.2969	Yes	No	None or mandatory school	Retired	6'000 - 12'000 CHF
346	18-39 years	male	185	No	0		Asymptomatic	No	No		Normal health status	No	Recovered	No fatigue	mMRC grade 0	No depression	No anxiety	No stress	1	1	1	1	1	90	No		No				No	No	No		Non-smoker	23.6614	No	No	Higher technical school or college	Employed	6'000 - 12'000 CHF
347	65+ years	female	183	Yes	9	10	Mild to moderate	No	No		Normal health status	No	Recovered	Fatigue	mMRC grade 0	Mild to moderate depression	No anxiety	No stress	1	1	1	1	2	50	Yes	1-2 GP visits	No				Yes	Yes	No		Ex-smoker	19.2672	No	No	Vocational training or specialized baccalaureate	Retired	<6'000 CHF
348	65+ years	female	223	Yes	12	14	Severe to very severe	Yes	No		Normal health status	No	Recovered	Fatigue	mMRC grade 0	Severe to very severe depression	Mild to moderate anxiety	No stress	1	1	1	1	1	60	Yes	1-2 GP visits	No		No		Yes	Yes	Yes	COVID-related complication (self-evaluated)	Non-smoker	24.7721	No	No	Vocational training or specialized baccalaureate	Retired	<6'000 CHF
349	18-39 years	male	167	Yes	3	3	Mild to moderate	No	No		Normal health status	No	Recovered	Fatigue	mMRC grade 0	No depression	Mild to moderate anxiety	No stress	1	1	2	1	1	91	No		No				No	No	No		Non-smoker	24.2215	No	No	None or mandatory school	Retired	<6'000 CHF
350	40-64 years	male	157	No	0		Asymptomatic	No	No		Normal health status	No	Recovered	Fatigue	mMRC grade 0	No depression	No anxiety	No stress	1	1	1	1	1	90	No		No				No	No	No		Non-smoker	25.8546	No	No	Higher technical school or college	Employed
351	40-64 years	male	193	Yes	4	3	Severe to very severe	Yes	No		Normal health status	Yes	Not recovered	No fatigue	mMRC grade 0	No depression	No anxiety	No stress	1	1	1	1	1	85	Yes	3-5 GP visits	No		Yes	1	Yes	Yes	No		Ex-smoker	22.5981	No	No	University	Employed	6'000 - 12'000 CHF
352	18-39 years	male	210	Yes	1	60	Mild to moderate	No	No		Not back to normal health status	No	Not recovered	No fatigue	mMRC grade 0	No depression	No anxiety	No stress	1	1	1	2	1	86	No		No				No	No	No		Non-smoker	26.8519	No	No	Higher technical school or college	Employed	6'000 - 12'000 CHF
353	18-39 years	female	223	Yes	5	35	Mild to moderate	No	No		Normal health status	Yes	Not recovered	Fatigue	mMRC grade 0	No depression	No anxiety	No stress	1	1	1	2	2	80	No		No				No	No	No		Smoker	22.5525	Yes	Yes	Vocational training or specialized baccalaureate	Unemployed or other	<6'000 CHF
354	18-39 years	male	264	Yes	3	3	Mild to moderate	No	No		Normal health status	No	Recovered	No fatigue	mMRC grade 0	No depression	No anxiety	No stress	1	1	1	1	1	91	No		No				No	No	No		Non-smoker	24.6704	No	No	Higher technical school or college	Employed	6'000 - 12'000 CHF
355	18-39 years	female	174	Yes	3	10	Mild to moderate	No	No		Normal health status	No	Recovered	Fatigue	mMRC grade 0	No depression	No anxiety	No stress	1	1	1	1	1	85	No		Yes	1-2 hotline calls			No	Yes	No		Non-smoker	17.9239	No	No	Higher technical school or college	Employed	<6'000 CHF
356	40-64 years	female	166	Yes	4	21	Mild to moderate	No	No		Normal health status	No	Recovered	No fatigue	mMRC grade 0	No depression	No anxiety	No stress	1	1	1		1	96	No		No				No	No	No		Non-smoker	26.7539	No	No	Vocational training or specialized baccalaureate	Employed	>12'000 CHF
357	40-64 years	male	303	Yes	8	5	Mild to moderate	No	No		Normal health status	No	Recovered	No fatigue	mMRC grade 0	No depression	No anxiety	No stress	1	1	1	1	1	90	No		No				No	No	No		Non-smoker		No	No	University	Employed	6'000 - 12'000 CHF
358	18-39 years	female	182	No	0		Asymptomatic	No	No		Normal health status	No	Recovered	Fatigue	mMRC grade 0	No depression	No anxiety	No stress	1	1	1	1	1	85	No		No				No	No	No		Smoker	25.0995	No	No	Vocational training or specialized baccalaureate	Employed	<6'000 CHF
359	65+ years	male	218	No	0		Asymptomatic	No	No		Normal health status	No	Recovered	No fatigue	mMRC grade 1	No depression	No anxiety	No stress	1	1	1	2	1	90	Yes	3-5 GP visits	No				Yes	Yes	Yes	Non COVID-related diagnosis or unclear	Ex-smoker	28.7317	Yes	No	Vocational training or specialized baccalaureate	Retired
360	18-39 years	male	220	Yes	7	9.5	Severe to very severe	No	No		Normal health status	No	Recovered	No fatigue	mMRC grade 0	Severe to very severe depression	No anxiety	No stress	1	1	1	1	1	95	No		No				No	No	No		Non-smoker	25.9259	No	No	Higher technical school or college	Employed	6'000 - 12'000 CHF
361	40-64 years	female	235	Yes	8	10	Mild to moderate	No	No		Normal health status	No	Recovered	No fatigue	mMRC grade 0	No depression	No anxiety	No stress	1	1	1	1	1	90	No		No				No	No	No		Non-smoker	22.1453	No	No	Vocational training or specialized baccalaureate	Employed	6'000 - 12'000 CHF
362	40-64 years	female	265	Yes	5	10	Severe to very severe	No	No		Not back to normal health status	No	Not recovered	Fatigue	mMRC grade 0	No depression	No anxiety	No stress	1	1	1	2	1	84	Yes	1-2 GP visits	No				Yes	Yes	No		Smoker	27.993	No	No	University	Employed	6'000 - 12'000 CHF
363	40-64 years	male	218	Yes	7	8	Mild to moderate	No	No		Normal health status	No	Recovered	No fatigue	mMRC grade 0	No depression	No anxiety	No stress	1	1	1	1	1	86	No		No				No	No	No		Non-smoker	23.0388	No	No	Higher technical school or college	Employed	>12'000 CHF
364	40-64 years	female	169	Yes	3	2	Mild to moderate	No	No		Normal health status	No	Recovered	No fatigue	mMRC grade 0	No depression	No anxiety	No stress	1	1	1	1	1	70	No		No				No	No	No		Smoker	20.0773	No	No	Higher technical school or college	Employed	>12'000 CHF
365	65+ years	male	227	Yes	2	20	Severe to very severe	Yes	No		Not back to normal health status	No	Not recovered	No fatigue	mMRC grade 0	No depression	No anxiety	No stress	1	1	1	1	1	84	Yes	1-2 GP visits	No		No		Yes	Yes	Yes	Non COVID-related diagnosis or unclear	Non-smoker	25.0593	Yes	No	Vocational training or specialized baccalaureate	Retired	6'000 - 12'000 CHF
366	40-64 years	male	238	Yes	8	21	Mild to moderate	No	No		Normal health status	No	Recovered	Fatigue	mMRC grade 0	Severe to very severe depression	Severe to very severe anxiety	Severe to very severe stress	1	1	1	3	2	61	No		No				No	No	No		Ex-smoker	28.9979	No	No	Vocational training or specialized baccalaureate	Unemployed or other
367	18-39 years	male	225	Yes	4	30	Mild to moderate	No	No		Normal health status	Yes	Not recovered	Fatigue	mMRC grade 0	No depression	No anxiety	No stress	1	1	1	1	1	90	No		No				No	No	No		Ex-smoker	22.694	No	No	University	Employed	6'000 - 12'000 CHF
368	40-64 years	male	232	Yes	11	15	Severe to very severe	No	No		Not back to normal health status	No	Not recovered	Fatigue	mMRC grade 1	Mild to moderate depression	Severe to very severe anxiety	Severe to very severe stress	2	1	1	2	3	65	Yes	1-2 GP visits	No				Yes	Yes	Yes	Non COVID-related diagnosis or unclear	Non-smoker	34.187	Yes	Yes	Higher technical school or college	Retired	>12'000 CHF
369	40-64 years	male	170	Yes	8	14	Mild to moderate	No	No		Normal health status	No	Recovered	No fatigue	mMRC grade 0	No depression	No anxiety	No stress	1	1	1	1	1	82	No		No				No	No	No		Ex-smoker	24.5779	Yes	No	Higher technical school or college	Employed	>12'000 CHF
370	40-64 years	male	277	Yes	4	10	Mild to moderate	No	No		Normal health status	No	Recovered	Fatigue	mMRC grade 0	No depression	No anxiety	No stress	1	1	1	1	2	85	No		No				No	No	No		Non-smoker	30.0266	Yes	Yes	University	Employed	>12'000 CHF
371	40-64 years	female	272	Yes	14	14	Severe to very severe	No	No		Normal health status	Yes	Not recovered	Fatigue	mMRC grade 0	No depression	Mild to moderate anxiety	No stress	1	1	2	1	2	95	Yes	1-2 GP visits	No				Yes	Yes	No		Ex-smoker	24.3911	No	No	University	Employed	<6'000 CHF
372	40-64 years	female	193	No	0		Asymptomatic	No	No		Normal health status	Yes	Not recovered	Fatigue	mMRC grade 0	Mild to moderate depression	No anxiety	No stress	1	1	1	1	2	77	No		No				No	No	No		Smoker	31.6443	Yes	No	Vocational training or specialized baccalaureate	Employed	<6'000 CHF
373	18-39 years	female	228	Yes	9	21	Severe to very severe	No	No		Normal health status	No	Recovered	No fatigue	mMRC grade 0	No depression	No anxiety	No stress	1	1	1	1	1	100	No		No				No	No	No		Non-smoker	24.0882	No	No	Vocational training or specialized baccalaureate	Employed	<6'000 CHF
374	40-64 years	female	279	Yes	10	25	Severe to very severe	Yes	No		Not back to normal health status	Yes	Not recovered	Fatigue	mMRC grade ≥2	Mild to moderate depression	Severe to very severe anxiety	No stress	1	1	2	3	2	75	Yes	1-2 GP visits	No		Yes	1	Yes	Yes	No		Non-smoker	23.3011	Yes	No	University	Employed	>12'000 CHF
375	18-39 years	male	224	Yes	4	20	Mild to moderate	No	No		Normal health status	Yes	Not recovered	No fatigue	mMRC grade 1	No depression	No anxiety	No stress	1	1	1	1	1	80	Yes	1-2 GP visits	No				Yes	Yes	No		Smoker	29.321	Yes	No	University	Employed	>12'000 CHF
376	18-39 years	female	181	No	0		Asymptomatic	No	No		Normal health status	No	Recovered	Fatigue	mMRC grade 0	Mild to moderate depression	Mild to moderate anxiety	No stress	1	1	1	1	3	78	No		No				No	No	No		Smoker	22.4082	No	No	Vocational training or specialized baccalaureate	Employed	<6'000 CHF
377	40-64 years	male	206	Yes	6	4	Mild to moderate	Yes	Yes	Yes	Normal health status	No	Recovered	Fatigue	mMRC grade 1	Mild to moderate depression	Mild to moderate anxiety	No stress	1	1	1	2	2	52	Yes	≥6 GP visits	No		No		Yes	Yes	No		Ex-smoker	26.25	Yes	Yes	Vocational training or specialized baccalaureate	Employed	6'000 - 12'000 CHF
378	40-64 years	male	273	Yes	4	14	Mild to moderate	No	No		Not back to normal health status	No	Not recovered	No fatigue	mMRC grade 1	No depression	No anxiety	No stress	3	1	1	2	2	45	No		No				No	No	No		Non-smoker	27.4691	Yes	No	University	Employed	6'000 - 12'000 CHF
379	40-64 years	male	235	Yes	9	14	Mild to moderate	No	No		Not back to normal health status	Yes	Not recovered	Fatigue	mMRC grade 1	Severe to very severe depression	Mild to moderate anxiety	Severe to very severe stress	2	1	3	2	3	70	Yes	1-2 GP visits	No				Yes	Yes	No		Non-smoker	25.9787	No	No	Vocational training or specialized baccalaureate	Unemployed or other	>12'000 CHF
380	65+ years	female	173	No	0		Asymptomatic	No	No		Normal health status	No	Recovered	Fatigue	mMRC grade 0	No depression	No anxiety	No stress	1	1	1	1	1	95	Yes	3-5 GP visits	No				Yes	Yes	No		Non-smoker	20.0474	No	No	University	Retired	6'000 - 12'000 CHF
381	40-64 years	male	250	Yes	4	4	Mild to moderate	No	No		Normal health status	No	Recovered	Fatigue	mMRC grade 0	No depression	No anxiety	No stress	1	1	1	1	1	80	No		No				No	No	No		Non-smoker	25.6055	No	No	Higher technical school or college	Employed	>12'000 CHF
382	40-64 years	female	234	Yes	3		Mild to moderate	No	No		Normal health status	No	Recovered	No fatigue	mMRC grade 0	No depression	No anxiety	No stress	3	1	2	3	2	77	No		No				No	No	No		Ex-smoker	29.3575	No	No	Higher technical school or college	Employed	>12'000 CHF
383	18-39 years	male	157	Yes	7	25	Mild to moderate	No	No		Normal health status	No	Recovered	Fatigue	mMRC grade 0	No depression	No anxiety	No stress	1	1	1	1	1	85	No		No				No	No	No		Non-smoker	21.3294	No	No	University	Employed	>12'000 CHF
384	40-64 years	male	179	Yes	6	28	Mild to moderate	No	No		Not back to normal health status	No	Not recovered	Fatigue	mMRC grade 0	Mild to moderate depression	Mild to moderate anxiety	No stress	1	1	1	2	2	66	Yes	3-5 GP visits	No				Yes	Yes	No		Non-smoker	26.1738	Yes	No	Vocational training or specialized baccalaureate	Employed	<6'000 CHF
385	18-39 years	female	229	Yes	7	21	Mild to moderate	No	No		Normal health status	Yes	Not recovered	No fatigue	mMRC grade 0	No depression	No anxiety	No stress	1	1	1	1	1	62	No		No				No	No	No		Smoker	24.1672	No		Vocational training or specialized baccalaureate	Employed	<6'000 CHF
386	40-64 years	female	210	Yes	3	8	Mild to moderate	No	No		Normal health status	No	Recovered	Fatigue		No depression	No anxiety	No stress	1	1	1	1	1	83	Yes	3-5 GP visits	No				Yes	Yes	No		Non-smoker	28.4053	No	No	Vocational training or specialized baccalaureate	Employed	>12'000 CHF
387	40-64 years	male	265	Yes	7	7	Mild to moderate	No	No		Normal health status	Yes	Not recovered	Fatigue	mMRC grade 0	Mild to moderate depression	No anxiety	No stress	1	1	1	2	3	80	Yes	1-2 GP visits	No				Yes	Yes	Yes	Non COVID-related diagnosis or unclear	Ex-smoker	30.2189	No	No	Higher technical school or college	Employed	6'000 - 12'000 CHF
388	40-64 years	male	270	Yes	5	30	Severe to very severe	Yes	No		Normal health status	No	Recovered	No fatigue		No depression	No anxiety	No stress	1	1	1	1	1	90	Yes	1-2 GP visits	No		No		Yes	Yes	No		Non-smoker	28.0864	No	No	University	Employed	>12'000 CHF
389	40-64 years	male	293	Yes	3	270	Severe to very severe	No	No		Not back to normal health status	Yes	Not recovered	Fatigue		No depression	No anxiety	No stress	4	4	4	4	1	50			No						Yes	COVID-related complication (medical evaluation)	Non-smoker	25.3086	Yes	No	University	Unemployed or other	>12'000 CHF
390	18-39 years	male	170	Yes	7	7	Severe to very severe	No	No		Normal health status	No	Recovered	No fatigue	mMRC grade 0	No depression	Mild to moderate anxiety	No stress	1	1	1	1	1	84	No		No				No	No	No		Smoker	23.9395	No	No	University	Employed	>12'000 CHF
391	18-39 years	female	227	Yes	5	7	Mild to moderate	No	No		Normal health status	No	Recovered	Fatigue	mMRC grade 1	No depression	Mild to moderate anxiety	No stress	1	1	1	1	1	85	No		No				No	No	No		Ex-smoker	23.7387	Yes	Yes	Higher technical school or college	Employed	6'000 - 12'000 CHF
392	40-64 years	male	234	Yes	5	6	Mild to moderate	No	No		Normal health status	No	Recovered	No fatigue	mMRC grade 0	No depression	No anxiety	No stress	1	1	1	2	1	92	No		No				No	No	No		Non-smoker	23.7654	No	No	University	Employed	>12'000 CHF
393	40-64 years	female	233	Yes	6	56	Severe to very severe	Yes	Yes	Yes	Not back to normal health status	No	Not recovered	Fatigue	mMRC grade ≥2	No depression	No anxiety	No stress	2	1	2	3	2	80	Yes	3-5 GP visits	No		No		Yes	Yes	Yes	COVID-related complication (medical evaluation)	Ex-smoker	32.8731	Yes	No	Vocational training or specialized baccalaureate	Employed	6'000 - 12'000 CHF
394	18-39 years	male	156	Yes	10	28	Severe to very severe	No	No		Normal health status	Yes	Not recovered	Fatigue	mMRC grade 1	No depression	Mild to moderate anxiety	No stress	1	1	1	1	2	86	Yes	1-2 GP visits	Yes	1-2 hotline calls			Yes	Yes	No		Non-smoker	21.9774	Yes	No	University	Employed	>12'000 CHF
395	40-64 years	female	238	Yes	17	14	Severe to very severe	Yes	No		Not back to normal health status	Yes	Not recovered	Fatigue	mMRC grade 0	Mild to moderate depression	Severe to very severe anxiety	No stress	1	1	1	3	2	65	Yes	3-5 GP visits	No		No		Yes	Yes	Yes	COVID-related complication (medical evaluation)	Non-smoker	17.8465	Yes	Yes	University	Employed	6'000 - 12'000 CHF
396	40-64 years	male	233	Yes	11	7	Severe to very severe	Yes	No		Not back to normal health status	No	Not recovered	Fatigue	mMRC grade 0	Severe to very severe depression	No anxiety	No stress	1	1	3	2	4	50	Yes	1-2 GP visits	No		No		Yes	Yes	Yes	Non COVID-related diagnosis or unclear	Ex-smoker	27.1706	Yes	No	Vocational training or specialized baccalaureate	Unemployed or other	>12'000 CHF
397	40-64 years	female	222	Yes	2	60	Severe to very severe	No	No		Normal health status	Yes	Not recovered	No fatigue	mMRC grade 0	No depression	No anxiety	No stress	1	1	1	1	2	90	Yes	1-2 GP visits	No				Yes	Yes	No		Non-smoker	19.9481	Yes	No	Vocational training or specialized baccalaureate	Employed	6'000 - 12'000 CHF
398	18-39 years	female	233	Yes	8	1	Mild to moderate	No	No		Normal health status	Yes	Not recovered	Fatigue	mMRC grade 0	No depression	No anxiety	No stress	2	1	2	1	1	85	No		No				No	No	No		Ex-smoker	21.0772	No	No	University	Student	<6'000 CHF
399	40-64 years	female	181	Yes	6	3.5	Mild to moderate	No	No		Normal health status	No	Recovered	No fatigue	mMRC grade 0	No depression	No anxiety	No stress	1	1	1	1	1	100	No		No				No	No	No		Ex-smoker	25.3906	No	No	Vocational training or specialized baccalaureate	Employed
400	65+ years	male	193	Yes	1	1	Mild to moderate	Yes	No		Not back to normal health status	No	Not recovered	Fatigue	mMRC grade ≥2	No depression	No anxiety	No stress	3	1	2	3	1	50	Yes	3-5 GP visits	No		No		Yes	Yes	No		Ex-smoker	27.6817	Yes	Yes	University	Retired	6'000 - 12'000 CHF
401	65+ years	male	243	Yes	8	11	Mild to moderate	Yes	No		Normal health status	No	Recovered			No depression	No anxiety		1	1	1	1	1	50	No		No				No	No	No		Ex-smoker	26.8122	Yes		None or mandatory school	Retired	<6'000 CHF
402	18-39 years	male	309	No	0		Asymptomatic	Yes	No		Normal health status	No	Recovered	Fatigue	mMRC grade 0	No depression	No anxiety	No stress	1	1	1	1	1	80	No		No		No		No	No	No		Non-smoker	25.8806	No	No	Higher technical school or college	Employed	6'000 - 12'000 CHF
403	18-39 years	female	217	Yes	10	18	Severe to very severe	No	No		Normal health status	No	Recovered	Fatigue	mMRC grade 0	Mild to moderate depression	Mild to moderate anxiety	No stress	1	1	1	1	2	69	Yes	1-2 GP visits	Yes	1-2 hotline calls			Yes	Yes	No		Non-smoker	17.4329	No	No	Higher technical school or college	Employed	<6'000 CHF
404	40-64 years	female	244	Yes	8	42	Severe to very severe	Yes	No		Not back to normal health status	No	Not recovered	No fatigue	mMRC grade 1	No depression	Mild to moderate anxiety	No stress	1	1	2	2	1	90	Yes	1-2 GP visits	No		No		Yes	Yes	No		Ex-smoker	28.4053	No	No	Higher technical school or college	Employed	6'000 - 12'000 CHF
405	18-39 years	female	285	Yes	5	8	Mild to moderate	No	No		Normal health status	Yes	Not recovered	Fatigue	mMRC grade 0	No depression	No anxiety	No stress	1	1	1	2	1	80	No		No				No	No	No			18.75	No	No	University	Employed	6'000 - 12'000 CHF
406	18-39 years	female	161	Yes	7	20	Mild to moderate	No	No		Normal health status	No	Recovered	Fatigue	mMRC grade 0	No depression	Mild to moderate anxiety	No stress	1	1	2	2	1	75	No		No				No	No	No		Non-smoker	22.6562	No	No	Higher technical school or college	Employed	6'000 - 12'000 CHF
407	65+ years	female	224	Yes	6	14	Mild to moderate	Yes	No		Not back to normal health status	No	Not recovered	No fatigue	mMRC grade ≥2	No depression	Mild to moderate anxiety	No stress	2	1	1	1	1		No		No		Yes	1	Yes	Yes	Yes	Non COVID-related diagnosis or unclear	Non-smoker	20.3125	Yes	No	Higher technical school or college	Unemployed or other	<6'000 CHF
408	18-39 years	male	202	Yes	14	10	Severe to very severe	No	No		Normal health status	No	Recovered	Fatigue	mMRC grade 0	Mild to moderate depression	Mild to moderate anxiety	Mild to moderate stress	1	1	1	1	1	81	No		No				No	No	No		Non-smoker	27.7743	No	No	Vocational training or specialized baccalaureate	Employed	6'000 - 12'000 CHF
409	18-39 years	female	217	Yes	15	28	Severe to very severe	No	No		Not back to normal health status	No	Not recovered	Fatigue	mMRC grade 1	No depression	Mild to moderate anxiety	No stress	1	1	2	2	2	80	No		No				No	No	No		Ex-smoker	24.7475	No	No	Vocational training or specialized baccalaureate	Employed
410	65+ years	female	225	Yes	10	3	Severe to very severe	Yes	No		Not back to normal health status	No	Not recovered	Fatigue	mMRC grade 1	Mild to moderate depression	Mild to moderate anxiety	No stress	3	1	2	2	2	67	Yes	3-5 GP visits	No		No		Yes	Yes	No		Non-smoker	28.441	Yes	Yes	Vocational training or specialized baccalaureate	Retired	<6'000 CHF
411	40-64 years	male	173	Yes	6	13	Severe to very severe	Yes	Yes	No	Not back to normal health status	Yes	Not recovered	Fatigue	mMRC grade 1	No depression	No anxiety	No stress	2	1	1	2	1	86	Yes	1-2 GP visits	No		No		Yes	Yes	Yes	COVID-related complication (medical evaluation)	Ex-smoker	31.4359	Yes	No	Higher technical school or college	Employed	>12'000 CHF
412	40-64 years	female	175	Yes	5	20	Mild to moderate	No	No		Normal health status	No	Recovered	No fatigue	mMRC grade 0	No depression	No anxiety	No stress	1	1	1	1	1	94	Yes	1-2 GP visits	No				Yes	Yes	Yes	Non COVID-related diagnosis or unclear	Non-smoker	20.5499	No	No	University	Unemployed or other	<6'000 CHF
413	18-39 years	female	194	Yes	5	3	Severe to very severe	No	No		Normal health status	Yes	Not recovered	No fatigue	mMRC grade 0	Mild to moderate depression	No anxiety	No stress	1	1	1	1	1	96	No		No				No	No	No		Smoker	22.0386	No	No	University	Employed	<6'000 CHF
414	40-64 years	female	172	Yes	7	60	Mild to moderate	Yes	No		Normal health status	Yes	Not recovered	No fatigue	mMRC grade 1	No depression	Mild to moderate anxiety	No stress	1	1	1	1	1	90	Yes	3-5 GP visits	No		No		Yes	Yes	No		Smoker	22.0386	Yes	Yes	Vocational training or specialized baccalaureate	Employed	6'000 - 12'000 CHF
415	18-39 years	female	166	Yes	8	7	Mild to moderate	No	No		Normal health status	No	Recovered	Fatigue	mMRC grade 1	No depression	No anxiety	Mild to moderate stress	1	1	1	1	1	79	No		No				No	No	No		Non-smoker	24.841	No	No	Vocational training or specialized baccalaureate	Employed	<6'000 CHF
416	40-64 years	female	274	Yes	4	6	Severe to very severe	No	No		Normal health status	No	Recovered	No fatigue		No depression	No anxiety	No stress	1	1	1	1	1	93	No		No				No	No	Yes	Non COVID-related diagnosis or unclear	Ex-smoker	23.6295	No	No	University	Employed	>12'000 CHF
417	18-39 years	female	173	Yes	7	6	Mild to moderate	No	No		Not back to normal health status	Yes	Not recovered	Fatigue	mMRC grade 1	Mild to moderate depression	Mild to moderate anxiety	No stress	1	1	2	3	3	40	Yes	1-2 GP visits	No				Yes	Yes	No		Ex-smoker	18.6453	No	No	Higher technical school or college	Employed	<6'000 CHF
418	18-39 years	female	179	Yes	10	7	Mild to moderate	No	No		Not back to normal health status	No	Not recovered	Fatigue	mMRC grade 0	Mild to moderate depression	No anxiety	No stress	1	1	1	1	2	67	No		Yes	1-2 hotline calls			No	Yes	No		Non-smoker	18.5911	No	No	University	Employed	>12'000 CHF
419	65+ years	male	225	Yes	3		Severe to very severe	Yes	Yes	Yes	Normal health status	No	Recovered	No fatigue	mMRC grade 0	No depression	No anxiety	No stress	1	1	1	2	1	89	Yes	3-5 GP visits	No		No		Yes	Yes	Yes	COVID-related complication (medical evaluation)	Non-smoker	22.6474	No	No	University	Unemployed or other	6'000 - 12'000 CHF
420	40-64 years	male	180	Yes	6	14	Mild to moderate	No	No		Normal health status	No	Recovered	No fatigue	mMRC grade 0	No depression	No anxiety	No stress	1	1	1	1	1	90	Yes	3-5 GP visits	No				Yes	Yes	No		Non-smoker	22.5309	No	No	Higher technical school or college	Employed	>12'000 CHF
421	18-39 years	female	218	Yes	11	30	Severe to very severe	Yes	No		Normal health status	No	Recovered	No fatigue	mMRC grade 0	No depression	Mild to moderate anxiety	No stress	1	1	1	1	1	97	No		No		No		No	No	No		Non-smoker	24.6181	No	No	Vocational training or specialized baccalaureate	Employed	<6'000 CHF
422	18-39 years	male	220	No	0		Asymptomatic	No	No		Normal health status	No	Recovered	Fatigue	mMRC grade 0	No depression	No anxiety	No stress	1	1	1	2	1	90	No		No				No	No	No		Ex-smoker	20.679	No	No	Vocational training or specialized baccalaureate	Unemployed or other	>12'000 CHF
423	40-64 years	male	221	Yes	2	2	Severe to very severe	No	No		Normal health status	No	Recovered	No fatigue	mMRC grade 1	No depression	No anxiety	No stress	1	1	1	3	1	80	No		No				No	No	Yes	Non COVID-related diagnosis or unclear	Non-smoker	34.6382	Yes	No	Vocational training or specialized baccalaureate	Employed	6'000 - 12'000 CHF
424	18-39 years	male	184	No	0		Asymptomatic	No	No		Normal health status	No	Recovered	Fatigue	mMRC grade 0	No depression	No anxiety	No stress	1	1	1	1	1	92	No		No				No	No	No		Non-smoker	22.2222	No	No	University	Employed	>12'000 CHF
425	40-64 years	female	266	Yes	10	28	Severe to very severe	No	No		Not back to normal health status	No	Not recovered	No fatigue	mMRC grade 0	No depression	Mild to moderate anxiety	Mild to moderate stress	1	1	1	1	1	85	Yes	1-2 GP visits	Yes	1-2 hotline calls			Yes	Yes	No		Ex-smoker	25.7117	Yes	No	University	Unemployed or other	>12'000 CHF
426	40-64 years	male	293	Yes	11	17	Severe to very severe	Yes	No		Not back to normal health status	Yes	Not recovered	Fatigue	mMRC grade ≥2	Mild to moderate depression	Severe to very severe anxiety	No stress	2	1	3	3	2	63	Yes	3-5 GP visits	No		No		Yes	Yes	Yes	COVID-related complication (medical evaluation)	Non-smoker	28.9647	Yes	No	Vocational training or specialized baccalaureate	Employed	<6'000 CHF
427	65+ years	male	228	Yes	10	5	Severe to very severe	Yes	No		Normal health status	No	Recovered	Fatigue	mMRC grade 1	Mild to moderate depression	Mild to moderate anxiety	No stress	2	1	1	3	3	41	No		No		No		No	No	No		Ex-smoker	24.9337	Yes	No	University	Retired	6'000 - 12'000 CHF
428	40-64 years	female	220	Yes	8		Mild to moderate	No	No		Not back to normal health status	No	Not recovered	No fatigue	mMRC grade 0	No depression	Mild to moderate anxiety	No stress	1	1	1	2	1	85	Yes	3-5 GP visits	No				Yes	Yes	Yes	Non COVID-related diagnosis or unclear	Non-smoker	23.3234	No	No	Higher technical school or college	Employed	>12'000 CHF
429	18-39 years	female	220	Yes	7	5	Severe to very severe	No	No		Normal health status	No	Recovered	Fatigue	mMRC grade 0	Mild to moderate depression	No anxiety	No stress	1	1	1	1	2	96	No		No				No	No	No		Smoker	25.5937	No	No	Vocational training or specialized baccalaureate	Employed	<6'000 CHF
430	40-64 years	female	224	Yes	10	12	Severe to very severe	No	No		Not back to normal health status	Yes	Not recovered	Fatigue	mMRC grade 0	No depression	No anxiety	No stress	1	1	1	2	1	85	No		No				No	No	No		Ex-smoker	19.3772	No	No	Vocational training or specialized baccalaureate	Employed	6'000 - 12'000 CHF
431	18-39 years	female	226	Yes	10	11	Mild to moderate	No	No		Normal health status	No	Recovered	No fatigue	mMRC grade 0	No depression	No anxiety	No stress	1	1	1	2	1	90	No		No				No	No	No		Non-smoker	24.8016	No	No	Higher technical school or college	Employed	>12'000 CHF
